# Supplementary material for: Specific interaction of an RNA-binding protein with the 3′-UTR of its target mRNA is critical to oomycete sexual reproduction
Source: PLoS Pathog. 2021 Oct 14;17(10):e1010001. doi: 10.1371/journal.ppat.1010001 (PMC8547697; doi:10.1371/journal.ppat.1010001)
Supplement: S1 Table — (XLSX) [file ppat.1010001.s010.xlsx]

## Sheet: Table S1
S1 Table. Puf proteins identified in Pythium ultimum and other oomycetes
Species	Protein ID	Protein name	Protein sequences		Length (aa)	# Pumilio	Position of SMART-predicted Pumilio repeats	Other domain
Phytophthora infestans	PITG_00483T0	PiPuf1/PiM90	MGHSNSMSPVKSGSGGGPSPITPPQRDGNHAGVDLAMLEKPVHHDNPVEPVRVKLQDPVGYPSDTLWSSEGLKSRSSLLFSASQVLSERPASFALRAPRLQSKTDSRSVHSAQTTPPSESDEGEAAVDNQKEDEGQRDASSENAGKLPTSWGTTTQKRSSKENQPTDNQEPESHVLSLNLQLHDHDKAPLSRSNDPRAVDIWTNPHNNFEDGDIASAVSPTTSPIKRSFPRSSAATSRPIPNRSSRGDSTTAGCRVPPGLSLIDRIQEDFPRTPSPEYGQFEGDGLPARRPSFGGRDQHRQSMFGIDEGMGQLRLGNYHSALPYDSVRRSGHDFEDVPRMPHHAANPRLAGMNGHRHQFGRSTSEPPFGESYDGAMAQGYASPYATSGQGIQGYPIMMS…	:	876	8	532-567, 568-603, 604-639, 640-675, 693-728, 729-764, 765-800, 809-844
Phytophthora parasitica	PPTG_08292T0	PpPuf1/PpM90	MGHSNSMSPAKSGSGGVPSPITPPQRDANLDGSDLAALEKPVHHDNPVEPVRVKLQDPVGYPSDSLWSSEGLKSRSSLLFSASQALSERPASFALRAPRLQSKTDSRSVPSAQTTPPSESDEGEAAVDNQTEDEGQHDAPSENAGKLPASWGTTTQKQSSKENQSTDNQEPESHALPLNLQLQDHEHAPLSRSAEPRGVDIWTNPHNDFEDGDFTSSVSPTTSPVKQSFPRSSAPTSRPIPNGSSRGDSKTVGCRVPPGMSLIDRIQEDFPRTPSPEYGPFEGDRLPARRPSFGGRDQQMHSVFGIDEGMGQLRLGNYHSATPYEPACRSGHDFEGLPRMPQHTNGARLSGMNGHRHTFGRSTSEPPFGGTYHGAMAQGYMSPYAMTAQGVQGFPVMMG…	:	876	8	532-567, 568-603, 604-639, 640-672, 693-728, 729-764, 765-800, 809-844
Phytophthora litchii	Pl_110999	PlPuf1/PlM90	MGHSDSMSPAKSVSGGSPSSIAPPQRAVSHAGSSIAALEKPVHHDNPVEPVRVKLQDPARYQSDSLWSSEGLKSRSSLLFSASQALSERPASFALRAPRLQSKTDSRSVHSAQTTPPSESDEGEAIVDNQKEDENQLNVSSEIVGELSTSWGSTQKLSTKDGQPTDNQESESNGLSLNLQLRDGESALDRSSEPHSVDIWKNPHNDFENGDFNSTVSPTTSPDKQDFTRSSASTTIPARSSRGDSNGVGCRVPPGMSLIDRIQEDFPRTPSPEYGHFEDGGLTARRPSFDKRDQQSQSMFGITEGMGHLRLDSYRSALPYDSGRRSGHDFGDLSRVPQHGNGSRLAGMNGHRHTFGRSTSEPPFGESYNGAMAQGYPSPYAMNSQGVQGYPVMMSTGKP…	:	873	8	528-563, 564-599, 600-635, 636-671, 689-724, 725-760, 761-796, 805-840
Phytophthora sojae	Ps_108468	PsPuf1/PsM90	MGHSDSMSPAKSSGGAPSTSSSSSSSSSAPLQQQRVVAAGSRIAALEKPVHHDNPVEPVRVKLQDPVGYPSDSLWSSEGLKARSSLLFSSSQALAERPASFALRAPRLQSKADSRSVHSAQTTPPSESEEGDSAAVDNQKEDQDQHESGGDAPSENGGELRSSWGTAQKLPSKQDEQPTDNQEPEANGLSLSLQLRERETARPRRGSEPRSADIWTNPHNDFEDGEFDSTVTPTTSPDKLNPRAVPSFPRPSASASRSGSSRGGSQTQSGGCRVPPGMSLIDRIQEDFPRTPSPEYGQFDDEGSTGRRPSFGGRDQQTQSVFGISEGMGQLRLGDYRAAPLYDSSRRSGHDFDDLPRMPQHATGPRLVGVNGHRQVFGRSTSEPPFGGSYHGAMAQGYP…	:	892	8	547-582, 583-618, 619-654, 655-690, 708-743, 744-779, 780-815, 824-859
Hyaloperonospora arabidopsidis	Ha_801042	HaPuf1/HaM90	MGHSDSTSSTKSGDSSPSSSFLSAPPQRATNLAGSAIATLKKPVHHDNPVEPVRVKLQDPVGLASDSLWSSVGLKSRSALLFSASQTLGERPASFALRAPRLPSSTDSRSVHSAQTTPPSESDEGEVVTVDNQKDNQVEHDTLSENAEDLSASWGIMQVLTFHTDHKTTDHQIIRSQRRMGYPRTCALPQNHDHCSANIWKNPHNDFEEGDYSSTVNSTASPDKLGFQRTSTRAIPAGSSRGDNSTAGCRVPPGMSLIDRIQEDFPRTPSPEFGLVDDSCLTVRRLSFGGSEQAAQSVFSISEEMGQLRLGTYHSAPHYDMGRCSSHNFASDSRLAGVNNYRRTFGRSTSEPPFGESYHGSMMHGYPSSYSTGVQGLHSCPVVTGATKSRWAANEDAYS…	:	865	8	520-555, 556-591, 592-627, 628-663, 681-716, 717-752, 753-788, 797-832
Pythium ultimum	PYU1_T004156	PuPuf1/PuM90	MGHTDMKSTKGKNADALPCSRKDGLSLQEKPVRIGNPIELTRVKLQEPIRRIPDGVSSSMWSSDGIVRTSRLYQRSSSTPPSHARADLPSYSVPRNESKPGMQQPYRIPTASNEGSQRGVDSDDRCISDSIGIDIQRCWSAPPVADQDVVLDGNQDEGRNGISLRMGHLNLEEAPSSASPRYDKASDIWSNHSQAFDKCNFLRGPVHAGTTPLGSPDPSGTQVLSDLSFSSTPGYSNQESNAPSSACSVTSSHDELISDAVHAPPGLSLVDRIQDDFPRTSAPLYGSAQEARDQYSFGHDVKSNSAFDIVGTMERMRIEDHMDDQYNGRTCDATYKFEDNLFRQEGSKGLANFERFQQSRTLSRSISQPVYPPQMYLNKSTYACQPPLSSRVHVRSVTF…	:	877	8	533-568, 569-604, 605-640, 641-674, 695-730, 731-766, 767-802, 811-846
Saprolegnia parasitica	SPRG_18907T0	SpPuf1/SpM90	MPSDEMLPFDMSLLDLQPPSKQQQQAEPEFSKNYAIGSRIQRSMSAPPVAEHVGRLPPPMYAQSEYDDNQTEAELHPEYYYYYAPKSHNPRLPMSYNAWESMHKQYHTRHHHSSSLHRVQIPDHRDAPPAYTTSMAPKASQEDFEAAVAAAGGHTYQKTEPFCSSPTDSNHGGSVRPVNKTLIDRIQEDFPRTPSPVFGYGMTSEMEEELHRAGRYADCNNNQQQHHHELPSDFLHSMKRFPASREKQLPRINIVSPQYYPMMYAGPPPGLHYGVPPSHPGMVQHPMYERVPRGMYPSGYEPEYGMYHEPEMSDRSHYPDIRHLKATSHEYPSSRGSPPGYSRSRGFSSSAKSFTSSSASRHQTTQQSQPHNEAAPKETMAKPRVALNPKEACFEPRAA…	:	773	8	441-476, 477-512, 513-548, 549-585, 591-626, 627-662, 663-698, 706-741
Saprolegnia parasitica	SPRG_15362T0	SpPuf2	MHTTHPRSSSRPPSPSPPAAMASLFYDDLDFLGRSYDGAMPRLHEPEPPRRAYYDEAPRSLPKPRKNSIEMFLSQSPSQHLGNDFLRMTLDEPPQFYLNPELATFGPPSSAETTTTTSTTDAWYQQRSYAPEPAPMYTASYAPTSAPSMRSQQQWSSRPSPPLPSYPSSFRTSAPRSAPRSFPLGNRTSGLFDSLKSPLKPCKFYAQGHCRMGTKCKFAHQLPTAPSSTASSAASFEDEYASYPSFRPTGHQPSSLDPSSLPELSPNVALTVDDLLGRVYAMSKDQNGCRLLQEQLDGRSDLCDVIYTEAVPHLVDMMVDPFGNYLFQKLLERVTDAQRLVIVQHVAAHLVAAALNLHGTRSVQKVVEVCATDRALASLIVSALEDDAVRLCIDSNGNH…	:	617	8	274-308, 309-344, 345-382, 383-418, 419-454, 455-490, 491-526, 529-564
Pythium ultimum	PYU1_T000558	PuPuf2	MELASHHHHHTVGAGGKLVNSGAAVPTPSSSSSSVSSSSSTSKSALSPRNNEDQRLLRTVDSASSMNSTVYEEDEQLHRPGSAPPNLNFESSNFFAFGNSHTFFSNMKYDDELASGEFPEEMSSPTGNNDILPAHTISPTNQVTHDQHSGPTAVSQGFQAQRRYTSNIVDTKSSHRQSGMPNHRKNSIEMFLSQSPSQSLGGDFLKLSLDDHKMSLQANERGAGASSSAFASGHFTLNPVPESPKKYGRANLGLRPPQHQERYGAADLQQPVMSRSSSTSSYTNYQLSPRMGSEDSWHGSQDGGQREPSSYYQDHSGQDYYGGQQSQYGNMSREQQYHNQRQDHGMYRSSNQSSYGGGYANNGRNQMAQPSGHWNPNIAVPSSGPAYNNASNGMYMNNQ…	:	1074	8	619-654, 656-691, 692-726, 757-792, 793-828, 829-864, 865-900, 903-938
Hyaloperonospora arabidopsidis	Ha_809847	HaPuf2	MEFAPTRGLATSTTAATSATLDRTDALSYTDETDEIDEHGGTQDRGPLPARRLRSKSSAPHSSLSFGSSNLFRFDSARDFFAPVKYSEGELTAASSPTESGDESYSKDAGLLLSSTSGSGVATTSADVTSATTSATSDAQDPGLSPSLLDQKSGSKKDNDLDVGIEDTDQSRNGTRTMDCRVRKVRSEMDMLPLPALGRRKNSIEMFLSQSPSQALGGDFLKLSLSDRQRSEEANERAANGGSGDTRSRPNAASGVNPYASGQFQLNPVQKMPNGYTSTGGRYRHGQLLPPAATQPQERYRSSSRSAPPTSLSLSRSNTVPETTSSTAGVAYSSAYALSVQLPSEDSWSGGQQENSNVPYQEQMQEYYDNNQMAASYEQQQFCQQQQQQQQQHYRSLQA…	:	1100	8	649-684, 686-721, 722-755, 792-827, 828-863, 864-899, 900-935, 938-973
Phytophthora sojae	Ps_141925	PsPuf2	MTMEFAPASVPAAGPGKLAYGSPQTDKDSSEHGSDGQAASTSTSSSSRPGSAPPSLSFESSNLFRFGSSSDFFAPMKYSEDDPAASANGDNNSSSNNNAGNKAGSGAADAGNNNDVLPPRALSPSNQATHARGHEREEGAAGGDDGRAGAGDVVGRTIDIKIRKPRQPMEMLPSHNSRRKNSIEMFLSQSPSQALGGDFLKLSLDDRQMSLQANERAANGSVSVSGSAAGSVNSYASGQFQLNPVQESPNEYASLSGRYRHQQQSSAVQQQQQQQERYRSGGRDTQQHLPTSLSLSRSNTVPGTSSTASGAYNGAYTLSPRMSSEDSWSGSQDGDNNAMYQEQMHDYYGNNQMAASYEQQYRQQQQQYRSPQTANGSYGYGGGQGRAQMNSGQWNPMVV…	:	1079	8	623-658, 660-695, 696-733, 768-803, 804-839, 840-875, 876-911, 914-949
Phytophthora litchii	Pl_103467	PlPuf2	MEMLPSHNSRRKNSIEMFLSQSPSQALGGDFLKLSLDDRQMSLQANERAASRGNGVSTGSSAAGNVNSYASGQFQLNPVQESPNEYATQDGDNNALYQEQMHDYYGNNQMAASYALEQQQYRQQQQQHYRSPQTANGSYGYGNTPSRAQMNSGQWNPAVVGPHPPAAIKCKFVHQAGAPTPEHMGGGHSSNRQSASMMYQQSRMMMSPPPSHLMQQQRHQMSGDDLHQLNGAFGGRQQSRMGYRSENSGVSGMGLGLMNGGGMSAPMMGGSANDPSSLSAALSVEDIQNRVFAMSKDQNGCRLLQEQLDYEDRADLCEVIYQESLEHLAEMMVDPFGNYLFQKLLERVNEKQRLVIIRRVSSNLVAAALNLHGTRSVQKVVEVCATSPDVIEENYEEED…	:	738	8	286-321, 323-358, 359-393, 430-465, 466-501, 502-537, 538-573, 576-611
Phytophthora infestans	PITG_14747T0	PiPuf2	MTMEFAPASAPSGPSKRPYPEKDSGNGQASGLNLFRFGSSSDFFAPMKYNEEELTAASSPTGSDNNRNDDAPPRVSTTGTKDALPPRALSTSNQESHDRDDTTNGSEKTVKVSGESPIEIKVRKARPSMEMLPSRNSRRKNSIEMFLSQSPSQALGGDFLKLSLDDRQMATNAGNGVSAGGNTAGNVNSYASGQFQLNAVQESPNEYGLAGRYRQQPQAAQQERFRGGREAQQPHLPTSLSLSRSSTVPGTSSAANAAYNGAYTLSPRMSSEDSWSGSQDGDNNALYQEQMQEYYGNNQMAYAMEQQQYRQQQYRSPQTANGSYGYGNQPSRAQMASGQWNPMVVGPHPPAGIKCKFVHQGGAPTPEHMGHSSSRHNSSMMYQQRMMMSPPPSQMMQQR…	:	908	8	462-498, 499-534, 535-572, 604-639, 640-675, 676-711, 712-747, 750-785
Phytophthora parasitica	PPTG_08566T0	PpPuf2	MTMEFAPTSAPSGPNKRPYTEKDSGNDQASGLNLFRFGSSSDFFMKYNEEELTAASSPTGSDNNPSNDASSSATEAASNDVLPPRSNQETHEQEKASNAEVTKVSSERPIEIKVRKARQPMEMLPSHNSRRKNSIEMFLSQSPSQALGGDFLKLSLDDRQMSLQANERATNVSNGVSTSASAAGNVNSYASGQFQLNPVQESPNEYGLAGRYRQPQAAQQERFRGGRDAQQPHMPTSLSLSRSSTVPGTSSAPNAAYNGAYTLSPRMSSEDSWSGSQDGDNNALYQEQMHDYYGNQMAPSYALEQQQYRQQQYRSPQTANGSYGYGNAPSRAQMASGQWNPMVVGPHPPAGMYDVAGNNMYMNPRSSPMRHPHAQMGYASQQQVAMGMRGGHTNSRAHG…	:	997	8	552-587, 589-624, 625-662, 693-728, 729-764, 765-800, 801-836, 839-874
Saprolegnia parasitica	SPRG_14482T0	SpPuf3	MADETHSHERPERVRPRRLEPDTTAYLLEVKTSLLESLGDDGDDTKSILLWNVLEELAPRIASAASDRHACEIVEVLVEHMSPRQLSFFVHKMEGYYSHLWTNRYSSHVLQRILSKVGAIVQAEVDGSLETTEDDDERSKNVPTMATLIVAMCTEVKDEWITLVDDVSASHVLRGVLCALAGRAPVAEKRGKKGKHGAVKFENLPKKSDDEKLNAVQYTVPATFTSTLTDIVEVMMDAPDHKLAELMFDHHAGPFLSIAVRVCPDALRQDLVFRLLNWDDEESSKKRFYDYAGDTVASHFLEALCQTASEDLWTSVFDRCMQSRLLEFSEHAISNYVVQNFISHVPTAAYAEIVLDEMKDALWTLLSMHRPGVIWRLAECCVRFKLHFERFFNSLTAAV…	:	628	5	56-91, 92-126, 283-318, 320-356, 499-534
Pythium ultimum	PYU1_T002171	PuPuf3	MDGLHQQEHQQSRNEQPSYQRPDRLRPRRLEPDTLSYLKEVTEMMAQPAEETTEEETELLLWNVLEELAPRAASASSDRHAGELIEVFMPKMSDGQLRYFFSKMHGYFSHLWTNRYSSHVLQNLLSRSSSIVEKEQQGATDNPNDDDDRLKETPPMSHLIVTMVKEVENEWLTLMNDVSASHVIRSVLAALAGKPLVAEKRGKKAKHRVVTFGEAPSSKDGSVIKYEVPSTFDDLFNEILMAFMSSHSHEIINLMFDRNSGPLIASALKLAPVKSKKMLVERVLHWDDEEASIKAFNDFAGDAVTSHFIEALFASIDDKFFTKIFRRCVKGKIVEFAQHNIANYVVQNAIERVSSLELANEVLQELQHSLWTLLSMGRPGVVWRLVEMCVKFKLQQKEI…	:	685	4	103-137, 291-326, 328-364, 511-546
Phytophthora litchii	Pl_103423	PlPuf3	MLTQSGEDSSDDVKLLLWNVLEEVAPRAASAASDRHAGELLEVFLPKMSDAQLRFLLHKMGGYMSHLWTNRYSSHVLQHLLSRASVVVAKEVEGEEDEEQDERMEEIPPMSHVIVNMVKEVENEWITLMNDVSASHVFRSVLAVLAGKPLVPEKRGKKAKHRDVTFTEARPGKDGSEVTYDVPDSFENLFKELLKMLIQSPTHELQNLLYDQNSGPLIASALKLAPSTSRRKLADQILQWDDEEACESGFFDLAADAVTSHLLEALFESASDNYFAKVFERCIRAKMLQLAEHNIANYVIQHAIKLVRTEALALEVLEELESSLWTLLTIGRPGVIWRVVEMCVKFKLHQKEVFEALVNAVAKQASKKPEAVRKNFVASLLNVQLSTSATSAKVQLNVM…	:	635	0
Hyaloperonospora arabidopsidis	Ha_802532	HaPuf3	MAEADAQDVRSQRPERVRPRRLEPDTLSYLKEVMEMLTQTGEDSTVEDTELLLWNVLEELAPRAASAASDRHAGELLEVFLPKMNDAQLRFLLHKMAGYVSHLWTNRYSSHVLQHMLSRASVAVAKEVDGLDSKEDEDDRMEDIPLLSDVLVHMVREVENEWITLMNDVSASHVLRSVLAVLAGKPLVPEKRGKKAKHRVITFTEARPGKDGGGVTTYDVPDTFDALFQDLLVTLVESSTFELQNLLYDQNSGPLIASALKLAPLKSQRKLAEKILQWEDKDACERNFYELAADAVTSHVLEALFESASDKFFTKLFKRCVRGKMVQLGEHNVANYVVQHVIKLVRTEELATEVLEELITSFWTLLTMGRPGVIWRVVEMCVTFKLRQQEVFEALVSAI…	:	699	4	95-129, 283-318, 320-356, 504-539
Phytophthora sojae	Ps_143715	PsPuf3	MAEHEEHDARQQRPERLRPRRLEPDTLSYLKEVTEMLTQPGEDSTPEDAQMMLWNVLEELAPRAASAASDRHAGELLEVFLPKMSDAQLRFLLHKMAGYVSHLWTNRYSSHVLQHLLSLASVVVAKEVDGEEDKDKQDEEDDDEDRMKDIPPMSDVIINMVKEVEGEWITLMNDVSASHVLRSVLAVLAGKPLVPEKRGKKAKHRMVTFTEARPGKDGSEVSYDVPDTFEKLFKELLSVLIESPTHELQNLLYDQNSGPLIASALKLAPSKSRRKLAEKILQWEDEAACESGFFDLAADAVTSHLLEGLFESASDKFFTKVFERCVRGKMLQLVEHNIANYVVQHAIKLVRTEALALEVLEELEASLWTLLTMGRPGVIWRVVEMCVKFKLHQQGVLEA…	:	678	0	(36-188, NCBI-CDD predicted)
Phytophthora infestans	PITG_17272T0	PiPuf3	MLTQQGEDSADDAELLLWNVLEELAPRAASAASDRHAGELLEVFLPKMSDAQLRFLLHKMAGYVSHLWTNRYSSHVLQNLFSRASVVVSKEVDGDEDDNNDDDDERMKEIPPMSDVIINMVKEVENEWITLMNDVSASHVLRSVLAVLAGKPLVPEKRGKKAKHRVVTFTEARPGKDGSEIIYDVPKSFEKLFKELLAVLIESSTHELQNLLYDQNSGPLIASALKLAPSKSRRKLAERILQWEDEDACERGFYDLAADAVTSHLLESLFESASDKFFPKVFERCVRGKMLQLAEHNIANYVVQHVIKLVRTETLALEVLEELEASLWTLLTMGRPGVIWRVVEMCVKFKLRQKEVFESLVSAVNKQESKKPDAVRKNFVASLLSVQLSTSATSAKVQL…	:	637	0
Phytophthora parasitica	PPTG_11345T0	PpPuf3	MNEHEQYEAQAPQRPERVRPRRLEPDTLSYLKEVTEMLTQQGEDSTADDVELLLWNVLEELAPRAASAASDRHAGELLEVFLPKMSDAQLRFLLHKMAGYMSHLWTNRYSSHVLQHLLSRASVVVAKEVDGDEEEQNNDEDDRMKEIPPMSDVIINMVKEVENEWITLMNDVSASHVLRSVLAVLAGKPLVPEKRGKKAKHRVVTFTEARPGKDGSEVTYDVPGSFEKLFKELLAVLIESPTHELQNLLYDQNSGPLIASALKLAPSKSRRKLAERILQWEDEDACERGFYDLAADAVTSHLLEALFESGSDKFFSKVFQRCVRGKMLQLAEHNIANYVVQHAIKLVRTEALALEVLEELEASLWTLLSMGRPGVIWRVVEMCVKFKLHQKEVFEALVS…	:	674	0	(37-344, NCBI-CDD predicted)
Saprolegnia parasitica	SPRG_08449T0	SpPuf4	MAPTNAGTKRPTSGASDKAAKKPKFDKKDGKSTEKKPFVKKPFSKDGKSSKEPIDYKLQRKMNRPHYEVVKRAKEIWNIIRERNVEKAKRTALCDELYGLVQGKIYDVAAKHDASRVIQSLLKFGSAAQRSGAVKELQPYILELSKMQYGYFLVQKMLKYGGKDDRALIVKEMTGHVVKLGTHNVAANILEAAHEYLQPRQLSGLKLEFYGKEFALFKGEYEAKGAKKTLADIVAQSPSKKEEILSHVADILNKMIDKQLLGMSYVQSLLLEYMTVASVDQVNAMVPNVRDAAVALLATRNGAKVVTMTLALGNPKDRKRVIKTLKDKVLEATNHISGYLVIMRVMDVVDDTVLVQKSVLSELHGHWHEVALHPNGAKLLLQLLSPLNSKYLGPDEIAL…	:	575	4	100-135, 136-171, 172-207, 362-397
Pythium ultimum	PYU1_T000712	PuPuf4	MAGVKDDKKSAYQGNKGGYNKKDGGFNAKKRPASAAADKDAKKSFMDQKVAKKQRKMQRPHYEMVTRAKQIWNIIRERDVEKAKREALVKELFDLVKGKIYDVAAKHDASRVIQALLKYGKPEHRTQTVAELREHIIDLSKMQYGCFLVQKMIKYGSVADRATIVKQITGQVVQIGTHNIAANVLEYAQEHLKPAQLSGLKLEFYGKEFAYFKTENKKNLGDILSANPQKKDEVLKHLASILNRMVDKQLLGLAFVQTLLWEYLCHAEHDDVMQMIANVRDASLALLATRNGARVVNKCISLGTPKDKKRIIKCLKDKVLDACNHPSGYLVIMRILDVVDDTVLVQKSILAELNDHLLAVAMHPTGRKVLLQLFSPLKNKYLSPDDIDLLAPPMVPSPE…	:	571	5	95-130, 131-166, 167-202, 278-313, 314-350	CPL 362-499
Hyaloperonospora arabidopsidis	Ha_812430	HaPuf4	MALQVKSSETRSNKSYTTNGYNAKKRPAANGDDGKKSFMDQKLAKKQRKMQRPHYEMVTRAKEIWNVIRENNVDKDKRATLVDELFLLVKGKIHDVAAKHDASRVIQSLMQYGRPEHRSQIVLEMKDHLIEAAKMQYGCFLVQKMICYGSAADRAVIVKCLTGHVVQVGTHNIAANVLEYAQEFLKPSQLTALRLEFYGREFAYFRSESKHNLADIIVAHPEKKADVLQHLSSILNRMVDKQLLGLAFVQSLLWEYLCNAEYDDVMLMVGNVRDAALALLATRNGARVVNMCISLGTAKDRKRIIKTLKDKVLDACNHPSGYLVIMRILDVVDDSVLVQKSILAEMNDALFSIAMHPGGRKVLLQLLSPRNTKYLSLDDLTLLEPPMLRSPEDPTVMIV…	:	560	5	88-123, 124-159, 160-195, 271-306, 307-343	CPL 355-489
Phytophthora sojae	Ps_134256	PsPuf4	MAAPAKTSEAKGKSYSGGKGGFNAKKRPAGHGEDGKKSFMDQKLAKKQRKMQRPHYEMVTRAKQIWNVIRERDVDKQKRAALVEELFSLVKDKIYDVAAKHDASRVIQSLMQHGKPEHRSQIVLEMKEHLVELAKMQYGCFLVQKMIRYGSVDDRAAIVKCLTGHVVQVGTHNIAANVLEYAQEYLKPSQLTALKLEFYGREFAYFQSESKRNLADIIAAHPDKKEEVLKHLSSILNRMVDKQLLGLAFVQSLLWEYMCNAEHNDVMQMVANVRDASLALLATRNGARVVNKCISLGAAKDRKRIIKALKDKVLDACNHPSGYLVIMRILDVVDDSVLVQKSILAELNDHLFSIAMHPSGRKVLLQLFSPLNTKYLSPDDLALLEPPMLPSPEDPTVMV…	:	565	6	89-124, 125-160, 161-196, 272-307, 308-344, 500-536	CPL 356-491
Phytophthora litchii	Pl_112749	PlPuf4	MAVQAKTSGKNYSNKGGFNAKKRPAASGEDGKKSFMDQKLAKKQRKMQCPHYEMVTRAKQIWNVIRERDVDKTKRATLVDELYTLVKGKIYDVAAKHDASRVIQSLMQHGKPEHRSQIVLEMKEHLIEVAKMQYGCFLVQKMIRYGSTADRAAIVKCLTGYVVQVGTHNIAANVLEYAQEYLKPSQLTALKLEFYGREFAYFHSESKRNLANIIAAHPEKKADVLKYLTTILNRMVDKQLLGLAFVQSLLWEYMCNAEHDDVMQMVANVRDASLALLATRNGARVVNKCISLGAAKDRKRIIKALKDKVLEACNHPSGYLVIMRIFDVVDDSVLVQKSILAEMNDELFSIAMHPSGRKVLLQLLSPLNKKYLSADDLALLEPPMLPSPEDSTVMVVNYK…	:	559	6	85-120, 121-156, 157-192, 268-303, 304-340, 494-530	CPL 352-488
Phytophthora infestans	PITG_03308T0	PiPuf4	MAVQAKTSTPKGNKSYNSGKGGFNAKKRPASGNGEDGKKSFMDQKLAKKQRKMQRPHYEMVTRAKQIWNVIRERDVDKNKRATLVDELYTLVKGKIYDVAAKHDASRVIQSLMQHGKPEHRSQIVLEMNEHLVEVCKMQYGCFLVQKMIRYGSVADRTAIVKCLTGHVVQIGTHNIAANVIEYAQEYLKPSQLTALKLEFYGREFAYFQSESKRNLADIIAAHPDKKADVLKHLTTILNRMVDKQLLGLAFVQSLLWEYMCNAEHDDVMHMVANVRDASLALLATRNGARVVNKCISLGAAKDRKRIIKALKDKVLDACNHPSGYLVIMRIFDVVDDSVLVQKSILAEMNDELFSIAMHPSGRKILLQLLSPLNKKYLSADDLALLEPPMLPSPEDPTV…	:	567	6	91-126, 127-162, 163-198, 274-309, 310-346, 502-538	CPL 358-495
Phytophthora parasitica	PPTG_16052T0	PpPuf4	MAVEAKTSATKGNKGYNSGKGAFNAKKRPANGEDGKKSFMDQKLAKKQRKMQRPHYEMVTRAKQIWNVIRERDVDKNKRATLVEELYTLVKGKIYDVAAKHDASRVIQSLMQHGKPEHRSQIVLEMKEHLIEVAKMQYGCFLVQKMIRYGSVADRAAIVKCLTGHAVQIGTHNIAANVLEYAQEYLKPSQLTALKLEFYGREFAYFQSESKRNLADIIAAHPDKKADVLKHLTTILNRMVDKQLLGLAFVQSLLWEYMCNAEHDDVMQMVANVRDASLALLATRNGARVVNKCISLGAAKDRKRIIKTLKDKVLEACNHPSGYLVIMRIFDVVDDSVLVQKSILAEMNDELFSIAMHPSGRKILLQLLSPLNKKYLSADDLALLEPPMLPSPEDPTVMV…	:	565	6	89-124, 125-160, 161-196, 272-307, 308-344, 500-536	CPL 356-493
							CPL: fund in Penguin-like proteins associated with Pumilio like repeats.
