# Supplementary material for: Specific interaction of an RNA-binding protein with the 3′-UTR of its target mRNA is critical to oomycete sexual reproduction
Source: PLoS Pathog. 2021 Oct 14;17(10):e1010001. doi: 10.1371/journal.ppat.1010001 (PMC8547697; doi:10.1371/journal.ppat.1010001)
Supplement: S2 Table — (XLSX) [file ppat.1010001.s011.xlsx]

## Sheet: Table S2
S2 Table. Differentially regulated genes when PuM90 was knocked out
Gene ID	24h	36h	48h	96h	M24h	log2FC	adjusted P-value	M24h/ 24h	M96h	log2FC	adjusted P-value	M96h/ 96h
PYU1_T015130	0.235153	0.412794	1.45842	1030	0.293987	0.977221	na		0.848491	-14.7812	1.74e-34	Down		Notes:
PYU1_T004156 (PuM90)	5.8732	6.95763	20.1961	93.859	0.004174	-9.48648	9.95e-14	Down	0	-14.4444	5.04e-33	Down		Columns B-F and J: Transcript levels of genes at the indicated stages. FPKM values from RNA-seq analysis are shown.
PYU1_T011163	0.0104573	0	0.54152	95.5356	0.0443283	1.92664	na		0	-14.0189	3.93e-31	Down		- 24h: mycelia of P. ultimum wild-type were inoculated in V8 liquid medium for 24 hours
PYU1_T001199	0	0.0174333	1.83571	120.049	0	na	na		0	-13.8082	3.28e-30	Down		- 36h: mycelia of P. ultimum wild-type were inoculated in V8 liquid medium for 36 hours
PYU1_T012617	0.315311	0.202939	0.261896	40.4001	0.583415	0.854426	0.258698		0	-13.1518	2.04e-27	Down		- 48h: mycelia of P. ultimum wild-type were inoculated in V8 liquid medium for 48 hours
PYU1_T011138	0	0	0.592909	73.0986	0.036254	1.841	na		0	-13.1362	2.35e-27	Down		- 96h: mycelia of P. ultimum wild-type were inoculated in V8 liquid medium for 96 hours
PYU1_T015182	0.002656	0.024799	0.017981	93.3093	0.0403907	1.93729	na		0.00541167	-13.1319	2.45e-27	Down		- M24h: mycelia of ΔPuM90-1 were inoculated in V8 liquid medium for 24 hours
PYU1_T004132	0	0.0944027	0.148943	1187.42	0.00498433	0.977221	na		0.151489	-12.9048	4.71e-137	Down		- M96h: mycelia of ΔPuM90-1 were inoculated in V8 liquid medium for 96 hours
PYU1_T008138	0.081253	0.201536	0.436049	1181.58	0.191382	na	na		0.221757	-12.5909	4.48e-25	Down		Columns G, H, and I: The fold change, adjusted P-value, and change pattern of differentially regulated genes (adjusted P-value < 0.001 and fold change ≥ 2) for comparsion between M24h and 24h, respectively.
PYU1_T008139	0.192874	0.413535	1.0683	3262.39	0.425653	1.79018	na		0.591532	-12.5573	2.75e-225	Down		Columns K, L, and M: The fold change, adjusted P-value, and change pattern of differentially regulated genes (adjusted P-value < 0.001 and fold change ≥ 2) for comparsion between M96h and 96h, respectively.
PYU1_T014206	0.00247333	0.024092	1.03787	252.396	0	na	na		0.0654903	-12.5399	3.9e-33	Down
PYU1_T003836	2.86599	1.8672	8.22748	655.334	0.73712	-2.07177	na		0.520465	-12.4105	1.84e-24	Down
PYU1_T014657	0.0406113	0	0.255467	20.0903	0.0275797	-0.282889	na		0	-12.194	1.27e-23	Down
PYU1_T008140	0.165783	0.378834	0.807325	2578.55	0.355056	0.0154373	na		0.462255	-12.1749	4e-122	Down
PYU1_T008819	0.236135	0.563704	0.853965	2860.45	0.724478	1.20246	na		0.542867	-12.1266	2.5e-28	Down
PYU1_T015006	0.004656	0.0512637	0.113932	249.83	0.008708	na	na		0.056903	-11.9933	7.74e-23	Down
PYU1_T000314	0.013981	0.00606933	0.0939827	90.2488	0.0268277	0.972377	na		0.027748	-11.7383	3.64e-57	Down
PYU1_T003157	0.203446	0.0265437	0.104064	243.312	0.191541	-0.477809	na		0.110422	-11.6984	6.97e-29	Down
PYU1_T014470	0.153245	0.573709	3.127	1871.32	0.518953	1.49683	na		1.23267	-11.6974	1.23e-68	Down
PYU1_T007444	0	0.0115903	0.0945647	167.753	0.00352467	-0.946333	na		0.0633993	-11.6947	2.93e-53	Down
PYU1_T003839	2.81215	1.74334	7.97624	637.772	0.71767	-2.28315	na		0.520465	-11.6599	1.8e-21	Down
PYU1_T000200	0.0157497	0.0977453	5.92036	589.083	0.006979	-0.946333	na		0.093139	-11.5937	2.32e-21	Down
PYU1_T002536	0.0234833	0.227716	0.0482177	18.5361	0.015497	0.00887779	na		0	-11.5487	4.09e-21	Down
PYU1_T000208	0	0.0977453	5.8474	581.618	0.006979	na	na		0.093139	-11.4551	1.01e-20	Down
PYU1_T010316	0	0	2.19079	27.4371	0	2.42684	na		0	-10.9833	3.77e-19	Down
PYU1_T011961	0.243699	0.257381	0.408976	875.42	0.292031	2.45874	na		0.551785	-10.8514	3.34e-166	Down
PYU1_T012976	0	0	0.025791	32.7357	0.006754	0.977221	na		0.019665	-10.7848	1.86e-36	Down
PYU1_T014471	0.379936	0.732052	3.38404	2169.28	0.550259	0.428268	na		1.74146	-10.7644	2.5e-272	Down
PYU1_T012805	0	0	0.941738	40.8131	0	0.0154373	na		0	-10.7185	2.63e-24	Down
PYU1_T006509	0.207217	0.70531	9.17987	708.127	0.399312	-0.423577	na		0.819698	-10.6505	4.67e-138	Down
PYU1_T000157	0	0.0306037	0	11.8514	0	na	na		0	-10.6503	5.51e-18	Down
PYU1_T013679	0.558738	0.39752	11.2312	852.217	0.570862	0.977221	na		0.91615	-10.474	2.11e-34	Down
PYU1_T006511	2.48217	3.26805	23.1871	1610.88	3.48013	0.849513	na		4.4594	-10.3459	3.01e-66	Down
PYU1_T014337	0	0	0.030962	12.1188	0	na	na		0	-10.3141	8.63e-17	Down
PYU1_T003747	0.005478	0.0223217	0.032139	20.6736	0.0219667	1.88067	na		0	-10.2838	4.09e-33	Down
PYU1_T014656	0.364425	0.629736	2.61315	1807.62	0.530943	0.364355	na		1.6116	-10.282	7.06e-266	Down
PYU1_T007004	0	0	0.051449	4.27269	0	na	na		0	-10.1815	2.18e-16	Down
PYU1_T012177	0.0371967	0.0653237	5.11248	426.635	0.0687433	0.72888	na		0.367987	-10.1031	0	Down
PYU1_T014472	0.311183	0.551678	2.01454	1296.84	0.466353	0.339081	na		1.31883	-10.0066	6.09e-132	Down
PYU1_T002362	0	0	0.141769	10.1869	0	na	na		0	-9.98675	1.04e-15	Down
PYU1_T013645	0	0	0	10.03	0	na	na		0	-9.94463	1.36e-15	Down
PYU1_T005249	0	0	0.324104	11.5371	0	na	na		0	-9.87341	2.66e-15	Down
PYU1_T013681	0.618036	0.474174	12.0756	915.026	0.699484	1.24014	na		0.984942	-9.80132	3.46e-117	Down
PYU1_T011185	0.0223327	0	0.012159	1.77525	0.00849767	-1.54142	na		0	-9.64927	1.16e-14	Down
PYU1_T008109	0.338649	1.85103	2.43921	940.736	0.444699	na	na		1.42644	-9.64742	1.24e-14	Down
PYU1_T010816	0.0221647	0.046207	0.0274473	8.52608	0.054265	1.46761	na		0	-9.50395	3.45e-14	Down
PYU1_T009308	0.016185	0.0470453	0	2.9477	0.0276297	1.05979	na		0	-9.4634	5.02e-14	Down
PYU1_T009606	0	0	0.146672	57.1171	0	0.977221	na		0.0824083	-9.43837	7.89e-90	Down
PYU1_T002364	0	0	0.024782	4.23416	0	na	na		0	-9.40549	8.26e-14	Down
PYU1_T001495	0	0	0.0275823	2.97802	0.025859	2.88955	na		0	-9.33383	1.25e-13	Down
PYU1_T002909	0	0	0	3.28842	0	na	na		0	-9.28938	2e-13	Down
PYU1_T003145	0.766293	0.238182	0.211214	376.554	0.133542	-2.19887	na		0.569748	-9.23414	1.3e-26	Down
PYU1_T013010	0	0	0.0120787	6.57843	0	na	na		0	-9.21088	6.57e-18	Down
PYU1_T010231	0.935491	0.878943	6.63229	515.202	0.575891	-0.592029	na		0.974844	-9.15128	6.38e-224	Down
PYU1_T008106	0.338649	1.84056	2.43253	943.743	0.483162	1.88938	na		1.44594	-9.13044	2.84e-13	Down
PYU1_T015107	0.024554	0.0600803	0.0784823	111.675	0.0595793	-0.946333	na		0.0395213	-9.12573	5.86e-13	Down
PYU1_T015073	0.0161073	0.0606083	0.130032	263.194	0.009174	na	na		0.0632907	-9.09951	7.01e-13	Down
PYU1_T014207	0	0	0.790955	168.302	0	na	na		0.0482767	-9.07819	7.89e-13	Down
PYU1_T011125	0	0	0.0819797	1.30519	0.0288637	1.02543	na		0	-8.94369	2.01e-12	Down
PYU1_T012372	0	0	0	18.1796	0.002031	0.977221	na		0.0383383	-8.90764	1.11e-32	Down
PYU1_T007557	0	0	0.235574	4.74006	0.00749233	1.93729	na		0	-8.88248	3.51e-12	Down
PYU1_T000158	0	0	0	6.31223	0	na	na		0	-8.81261	2.21e-12	Down
PYU1_T009109	1.04152	1.24782	1.63032	1082.2	1.20842	0.206004	0.849453		2.66722	-8.78973	0	Down
PYU1_T009740	0	0	0.244272	3.91075	0	na	na		0	-8.7032	1.06e-11	Down
PYU1_T010957	0	0	0.065662	5.14043	0.0452533	2.91299	na		0.0128793	-8.58919	9.31e-12	Down
PYU1_T013978	0	0	0	3.09726	0	na	na		0	-8.56217	2.98e-11	Down
PYU1_T015240	0	0.14181	0.0548903	202.124	0.0992537	na	na		0.279549	-8.50835	4.17e-11	Down
PYU1_T012426	0	0.0335897	0	5.16501	0	na	na		0	-8.47444	1.98e-11	Down
PYU1_T006985	0	0.0160673	1.13146	47.7477	0.006004	na	na		1.03949	-8.46097	1.17e-71	Down
PYU1_T002148	0.0412023	0.106314	0.169195	77.5525	0.046397	0.249643	na		0.25753	-8.19512	1.32e-229	Down
PYU1_T000367	0.111268	0.110364	0.319412	8.74356	0.080066	-0.470281	na		0.0318767	-8.1428	3.1e-20	Down
PYU1_T004976	0.0173247	0	0.0643307	1.46862	0.021148	0.0088464	na		0	-8.01335	1.25e-09	Down
PYU1_T007562	0	0	0.022333	1.92817	0	-0.295803	na		0	-7.91806	2.37e-09	Down
PYU1_T010169	0.058963	0.0900943	0.132553	3.53199	0	0.277587	na		0	-7.89803	7.71e-10	Down
PYU1_T002471	0	0	0.0142537	0.939289	0	na	na		0	-7.8597	9.59e-10	Down
PYU1_T003595	0	0	0.0407837	0.840132	0.0133567	1.841	na		0	-7.85859	4.37e-09	Down
PYU1_T000622	0	0	0.0822963	1.53733	0	na	na		0	-7.83762	4.59e-09	Down
PYU1_T006684	0.0514753	0	0.109999	4.14813	0	1.92603	na		0	-7.76387	8.33e-09	Down
PYU1_T010360	1.88894	3.8511	3.92139	367.699	2.25226	0.357725	0.596194		1.69207	-7.66341	0	Down
PYU1_T002214	0	0	0.0856043	3.91153	0	-0.946333	na		0.0216067	-7.65246	3.35e-12	Down
PYU1_T014658	0.0166993	0.0162637	0	0.784272	0.033033	1.02738	na		0	-7.56005	2.19e-08	Down
PYU1_T006514	1.04896	1.6586	6.01465	351.727	1.59401	-0.432288	na		1.76185	-7.3614	1.45e-138	Down
PYU1_T013695	0.0518517	0.020626	0	1.35207	0	-3.15151	na		0	-7.31657	1.36e-07	Down
PYU1_T011537	0	0	0	1.48958	0	1.93729	na		0	-7.25746	3.44e-07	Down
PYU1_T012977	0	0	0	0.5253	0	na	na		0	-7.23428	2.05e-07	Down
PYU1_T010145	0.0225433	0.00784267	0.071893	0.983331	0.00945833	na	na		0.107451	-7.1544	2.68e-07	Down
PYU1_T008958	0.120071	0.0504037	0.139156	68.0466	0.0334813	-0.969403	na		0.506446	-7.14592	5.6e-163	Down
PYU1_T000203	1.33787	0.90773	2.11718	128.846	1.4191	0.0314738	0.973018		0.813177	-7.13362	2.4e-262	Down
PYU1_T010317	0	0	1.91846	32.457	0	-1.81788	na		0.296637	-7.08193	3.53e-69	Down
PYU1_T007160	0.0454157	0.0499743	0.463447	26.3989	0	0.333687	na		0.189468	-7.06465	7.8e-81	Down
PYU1_T002270	0.235206	0.241551	0.292532	7.79451	0.227474	-0.281699	na		0.383729	-7.05539	1.23e-19	Down
PYU1_T009141	0	0.0297793	0.039864	3.81533	0.0291133	1.61542	na		0	-7.05119	6.08e-15	Down
PYU1_T000501	0	0	0	1.03496	0	na	na		0	-7.02981	5.59e-07	Down
PYU1_T010891	0.124332	0.0174747	0.101174	0.584417	0.135952	0.261565	na		0	-6.9752	1.05e-06	Down
PYU1_T005890	0	0	0	1.95238	0.081149	1.93729	na		0	-6.96759	8.26e-07	Down
PYU1_T013865	0.0227327	0.042513	0.0528507	0.842027	0.0277983	-0.307868	na		0.00954833	-6.8205	4.87e-07	Down
PYU1_T009736	0	0	0.153564	0.956665	0	na	na		0	-6.78137	3.98e-06	Down
PYU1_T009149	0.012169	0.0355557	0.0910387	14.0697	0.0211723	0.984074	na		0.113937	-6.76843	1.48e-92	Down
PYU1_T007438	0	0	0	0.825313	0.03284	1.84104	na		0	-6.73759	2.97e-06	Down
PYU1_T007996	0	0	0	0.569003	0	na	na		0	-6.73182	3.37e-06	Down
PYU1_T002363	0	0	0.013599	0.941536	0	na	na		0.0106363	-6.66554	9.73e-07	Down
PYU1_T003061	1.09226	0.0308033	0.039641	0.809523	0.7247	-0.633744	0.490813		0.015728	-6.63619	5.88e-06	Down
PYU1_T007690	0	0.105456	0	5.07782	0.029431	0.977221	na		0	-6.58027	1.2e-08	Down
PYU1_T002470	0	0	0	0.312322	0	na	na		0	-6.56969	9.3e-06	Down
PYU1_T007343	0.0413457	0.0808463	0.209692	1.54401	0	-0.946333	na		0	-6.54778	8.5e-06	Down
PYU1_T012155	0.555125	0.511145	1.59968	34.8096	0.399118	-0.400879	0.627342		0.372878	-6.53605	2.24e-206	Down
PYU1_T012829	0.0496863	0.0665743	0.03861	0.8541	0.121036	0.865618	0.402813		0.004122	-6.52769	2.16e-16	Down
PYU1_T014035	0	0	0	0.697704	0	-2.43647	na		0	-6.47576	1.83e-05	Down
PYU1_T012806	0	0	0.0432077	2.24429	0	-1.81788	na		0	-6.44329	4.65e-12	Down
PYU1_T001194	0	0	0.0533	1.77384	0	1.93729	na		0.0113023	-6.39086	2.17e-15	Down
PYU1_T008364	0.0201023	0.0490837	0.170083	6.43041	0.0300047	0.00887779	na		0.074674	-6.36751	1.3e-22	Down
PYU1_T010567	0	0	0	0.335108	0	na	na		0	-6.36158	2.33e-05	Down
PYU1_T002299	0.354848	8.35908	10.736	23.0317	0.920425	1.37949	0.000287806	Up	0.32239	-6.27301	3.36e-271	Down
PYU1_T004263	0	0	0	0.258291	0	0.977221	na		0	-6.26201	3.95e-05	Down
PYU1_T005256	0.676651	0.784127	1.14459	60.9215	0.890492	0.427365	0.444524		0.772056	-6.24632	0	Down
PYU1_T013045	0.786916	0.594753	0.538063	57.2444	0.912447	0.140294	0.906031		0.697724	-6.24005	5.95e-157	Down
PYU1_T004057	0.084184	0.0564027	5.36944	70.2263	0.041886	-1.14072	na		0.983156	-6.16054	1.13e-302	Down
PYU1_T001686	0.0537223	0.192945	0.0266933	1.78524	0.226028	2.08535	na		0.0273137	-6.1479	1.66e-07	Down
PYU1_T006654	0.220845	0.0792197	0.120283	15.6923	0.088787	-0.894608	na		0.286485	-6.14027	2.66e-47	Down
PYU1_T005693	0.0569727	0.261094	0.516472	2.94776	0.138384	1.60123	na		0.0321357	-6.08339	2.48e-07	Down
PYU1_T012179	2.10515	0.484957	0.122678	0.528538	2.23627	0.0527423	0.937761		0.008712	-6.06257	0.000177224	Down
PYU1_T010958	0	0.0371873	0.0189777	1.23108	0	na	na		0.024786	-6.05285	3.05e-05	Down
PYU1_T003905	0.759242	0.736192	1.15555	80.6187	0.535206	-0.378565	0.538458		1.25015	-6.00559	0	Down
PYU1_T012377	0	0	0	1.94302	0	na	na		0.0397697	-5.99604	3.96e-07	Down
PYU1_T010579	0	0.00713033	0.0306737	0.140922	0.0263457	3.45876	na		0	-5.95171	0.000184144	Down
PYU1_T001484	0.0309297	0	0.548344	26.3448	0	-3.41806	na		0.439201	-5.94378	3.7e-242	Down
PYU1_T013807	0.0529127	0.072595	0	1.3885	0.079686	0.882463	na		0	-5.90058	0.000243117	Down
PYU1_T012213	0.273835	0.433203	0.508032	427.685	0.482004	0.90349	0.139944		7.37047	-5.88385	0	Down
PYU1_T012927	0	0	0.0392963	1.88391	0.00480133	-1.00587	na		0.0125913	-5.87861	4.83e-30	Down
PYU1_T000641	0	0.0698563	2.38935	33.1186	0	1.46632	na		0.62792	-5.87632	4.7e-165	Down
PYU1_T014974	0	0	0.0204077	1.02797	0	na	na		0	-5.86031	1.18e-06	Down
PYU1_T004078	0	0.0112687	0.0508527	1.36223	0	na	na		0.026314	-5.79112	3.02e-12	Down
PYU1_T011442	0.026171	0.0394657	0.0905647	13.9322	0.026693	-0.00446404	na		0.253928	-5.78335	0	Down
PYU1_T014283	0	0	0.0716707	9.35404	0.0497293	0.718056	na		0.078378	-5.77732	2.11e-26	Down
PYU1_T002572	0	0	0	0.815335	0	na	na		0	-5.75992	0.000668228	Down
PYU1_T008694	0	0.00376567	0.00374267	0.0990457	0.00740867	1.84104	na		0	-5.75287	0.000493774	Down
PYU1_T005192	0.0988483	0.176963	0.685011	8.98153	0.0701937	-0.591826	na		0.23979	-5.73736	1.92e-28	Down
PYU1_T009226	0	0.00719033	0	0.182657	0	-1.81788	na		0.004895	-5.70129	0.000640687	Down
PYU1_T010452	0	0.006294	0	0.306868	0	1.841	na		0	-5.66985	3.52e-06	Down
PYU1_T006116	2.01662	2.59726	0.926877	3.31504	2.2272	0.162057	0.828082		0.071502	-5.66348	4.45e-11	Down
PYU1_T005042	0.173186	0.332834	0.180136	9.94649	0.134796	-0.392781	na		0.217452	-5.54263	7.64e-86	Down
PYU1_T001255	2.47849	0.60388	0.0592243	1.14244	2.77563	-0.346929	na		0.046609	-5.47906	1e-10	Down
PYU1_T002315	0.098527	0.10907	0.0995537	2.19723	0.194913	0.522669	na		0	-5.44819	5.03e-15	Down
PYU1_T004157	0.0408323	0.0223263	0.198241	1.70573	0.153491	1.83689	na		0.026874	-5.44453	1.15e-05	Down
PYU1_T013980	0.0775637	0.156338	0.927445	12.5533	0.26045	1.83676	na		0.31365	-5.40012	2.01e-55	Down
PYU1_T011675	0.0563253	0.022712	0.195001	4.26651	0.124698	1.12066	na		0.0512083	-5.39053	2.27e-24	Down
PYU1_T005911	0	0	0.0565933	1.94341	0	na	na		0	-5.36182	1.63e-12	Down
PYU1_T005867	0	0	0.0429403	1.0239	0	na	na		0.026316	-5.31841	1.49e-14	Down
PYU1_T011463	0.990982	1.03701	1.5456	37.0973	0.56039	-0.754478	0.412881		0.95927	-5.27965	8.39e-134	Down
PYU1_T010749	0.0604793	0.0660553	0.032415	1.10957	0	-2.84634	na		0.029568	-5.26348	3.16e-05	Down
PYU1_T007828	1.22316	1.50955	3.85677	106.224	0.597392	-0.985039	0.230633		2.9227	-5.16965	0	Down
PYU1_T005546	0.0636103	0.072222	0.102693	2.78413	0.0965337	1.02616	na		0.0860703	-5.14494	3.96e-13	Down
PYU1_T012401	0.153519	0.260987	0.590194	6.17291	0.0630843	-1.51926	na		0.17577	-5.13109	8.17e-47	Down
PYU1_T002518	0.00897167	0.0319593	6.07587	51.9571	0	-1.84629	na		1.52194	-5.08748	2.08e-128	Down
PYU1_T004016	0.420262	0.139768	0.481075	24.4933	0.356362	-0.233346	0.809458		0.741123	-5.07842	3.78e-214	Down
PYU1_T007633	3.29995	0.937493	1.88886	17.6144	2.66327	-0.304751	0.658715		0.694431	-5.0559	1.74e-119	Down
PYU1_T010542	0	0	0.168806	7.60419	0.0256267	1.93729	na		0.258725	-5.02953	2.15e-35	Down
PYU1_T005912	0	0.0168627	0	1.84534	0	na	na		0	-5.00817	1.97e-12	Down
PYU1_T000955	0.186873	0.618951	0.206905	5.51943	0.0399763	-1.6514	na		0.177947	-5.00657	9.76e-66	Down
PYU1_T004322	0.010033	0	0	2.16383	0	-2.8542	na		0.0394973	-4.99566	1.29e-21	Down
PYU1_T013666	0.00692733	0.016842	0.0236033	0.414422	0	-1.8626	na		0.0141423	-4.98509	4.73e-08	Down
PYU1_T005031	0.072068	0.149251	0.15387	23.9032	0.358953	2.36819	0.00205291		0.769414	-4.96179	1.59e-252	Down
PYU1_T009335	63.5475	36.7623	27.8117	15.6601	0.714538	-6.4967	3.44e-213	Down	0.496921	-4.94814	3.77e-72	Down
PYU1_T012295	0.0692533	0.0329127	0.0296383	0.318399	0.048956	-0.474539	na		0.0218223	-4.92645	0.000178691	Down
PYU1_T011201	0.162749	0	0.132686	3.87791	0	-1.59921	na		0.098144	-4.9071	1.11e-19	Down
PYU1_T001483	0	0.0334217	0.234198	1.38844	0	1.841	na		0.129226	-4.81737	1.38e-19	Down
PYU1_T000130	0.63296	0.504844	0.74764	18.7557	0.863254	0.377308	0.604664		0.739476	-4.80068	2.83e-121	Down
PYU1_T001101	0.168866	0.141657	0.321913	7.29315	0.207073	0.271835	0.790618		0.151181	-4.79108	4.6e-84	Down
PYU1_T005191	0	0	0	1.18099	0	2.88955	na		0	-4.77811	4.45e-30	Down
PYU1_T002582	0.207179	0.336817	3.70757	40.3265	0.445908	0.888983	na		1.52678	-4.72007	6.79e-125	Down
PYU1_T004964	0.142655	0.103977	0.0563953	4.24833	0.371222	0.970919	na		0.0293213	-4.70464	1.28e-13	Down
PYU1_T006844	0.034675	0.10174	0.120756	2.21791	0.0967293	0.583094	na		0.101067	-4.70037	3.23e-10	Down
PYU1_T004467	13.3758	8.19653	0.177542	0.359702	17.1585	0.396399	0.000187533		0.0185837	-4.69029	0.000546235	Down
PYU1_T014205	0	0	0	24.847	0.0303653	2.88955	na		0.970615	-4.68221	3.04e-173	Down
PYU1_T001242	0	0.0325957	0.0428783	0.240561	0	na	na		0.01069	-4.56821	0.000915012	Down
PYU1_T007299	0	0.0847783	0.061223	2.45115	0.101054	2.88953	na		0.107748	-4.55533	1.22e-06	Down
PYU1_T005620	0.123622	0.0709447	0.0185763	1.8635	0.10485	-0.124743	na		0.0828347	-4.52857	6.58e-21	Down
PYU1_T004628	13.9836	21.955	26.1632	863.261	14.237	-0.0189023	0.985094		22.1023	-4.45684	1.01e-82	Down
PYU1_T001784	0.33889	0.319286	1.0944	22.3884	0.176517	-0.762433	na		1.04015	-4.45449	1.39e-140	Down
PYU1_T013073	0.0243627	0.0129293	0.0257977	0.395234	0	-2.84047	na		0.013563	-4.45344	9.77e-05	Down
PYU1_T014061	0.0148727	0.033361	0.126619	1.82546	0.014355	na	na		0.0899393	-4.43372	3.53e-15	Down
PYU1_T000528	0.102615	0.0391703	0.577072	10.1122	0.0408907	-1.63448	na		0.437542	-4.43016	1.85e-63	Down
PYU1_T005030	0.736152	0.655374	0.859358	43.4287	0.772985	0.113044	0.900428		2.07839	-4.39697	3.5e-257	Down
PYU1_T010534	0.0308027	0.0402417	0.0500597	3.57976	0.086574	0.456348	na		0.170245	-4.39386	1.12e-44	Down
PYU1_T011443	0.112536	0.186435	0.497272	10.5117	0.107838	0.208237	na		0.560868	-4.39362	4.55e-63	Down
PYU1_T012353	0.12329	0.090385	0.263975	6.64051	0.08255	-0.38262	na		0.334758	-4.37894	8.09e-60	Down
PYU1_T006370	0	0	0	2.53502	0.0367993	0.969365	na		0.0485973	-4.37142	9.75e-15	Down
PYU1_T004631	13.8457	22.074	26.0741	861.342	14.0475	-0.315492	0.744481		21.972	-4.34528	1.72e-95	Down
PYU1_T006413	0	0.00827267	0.03295	0.481232	0	na	na		0.015638	-4.34439	2.03e-08	Down
PYU1_T009754	1.83702	2.51832	2.88651	79.7052	1.17439	-0.332196	0.663039		3.36832	-4.33343	1.84e-175	Down
PYU1_T005511	0.344738	0.588498	0.762826	3.17055	0.451317	0.39072	na		0.155327	-4.30128	3.04e-15	Down
PYU1_T002832	0	0	0.225848	2.50245	0	2.88953	na		0.133001	-4.28815	5.8e-25	Down
PYU1_T010833	0.203942	0.0962777	0.129259	2.25437	0.0831273	-0.973658	na		0.130058	-4.26362	5.74e-09	Down
PYU1_T006817	0	0.23427	0.47519	17.8204	0.0546773	3.22094	na		0.971865	-4.22822	3.08e-102	Down
PYU1_T010439	0	0	0.030841	0.634083	0.0183043	-1.69474	na		0	-4.22515	1.81e-05	Down
PYU1_T013775	0.0282203	0.007783	0	0.147619	0.016723	-0.50764	na		0	-4.20666	0.000353496	Down
PYU1_T001115	2.77319	1.96062	0.655167	11.056	2.22329	-0.323384	0.195374		0.70552	-4.20439	2.24e-135	Down
PYU1_T014203	1.60662	2.43157	2.31371	102.04	1.57484	-0.0332554	0.953984		5.49984	-4.19687	0	Down
PYU1_T009553	0.0530463	0.0739607	0.156557	0.816614	0	-3.83579	na		0.0405643	-4.18186	2.7e-07	Down
PYU1_T006898	0.346584	0.142968	0.228402	2.83306	0.271663	-0.345656	0.776798		0.164552	-4.14626	9.02e-27	Down
PYU1_T010722	23.4498	68.3995	2.59089	11.3787	20.4591	-0.16841	0.350659		0.663991	-4.14483	2.37e-43	Down
PYU1_T009751	3.29191	5.47222	8.09472	199.53	4.28137	0.327214	0.481912		9.16398	-4.0972	1.23e-269	Down
PYU1_T014741	0.112619	0.309608	0.459644	7.1419	0.119487	-0.110018	na		0.474501	-4.09145	1.18e-43	Down
PYU1_T005594	1.60988	0.326825	1.63288	8.72179	1.11847	-0.497928	0.397621		0.532157	-4.08897	3.13e-57	Down
PYU1_T007864	0.0405577	0.116912	0.853361	59.0375	0.0499047	0.396458	na		3.64379	-4.08625	0	Down
PYU1_T013456	0	0	0	1.36364	0.0273157	1.84104	na		0.09494	-4.07843	2.27e-06	Down
PYU1_T011469	0.181456	0.112591	0.052506	2.51402	0.298769	0.536307	0.615169		0.148913	-4.07508	3.18e-25	Down
PYU1_T003059	0.237975	0.665308	1.23964	19.0514	0.279572	0.482315	na		1.35448	-4.06394	7.97e-51	Down
PYU1_T012581	0	0	0.012052	0.527535	0	na	na		0.012211	-4.02262	8.42e-07	Down
PYU1_T009716	0	0	0.050809	0.651272	0	na	na		0.036996	-4.00945	8.71e-06	Down
PYU1_T005840	0.0179383	0	0.0176133	0.255156	0.0334383	0.841047	na		0.008926	-3.94436	0.000149367	Down
PYU1_T003142	0.256373	0.149463	0.539012	8.95083	0.396539	0.469317	na		0.661474	-3.907	1.33e-33	Down
PYU1_T009994	0	0	0.035722	1.5178	0	na	na		0.106409	-3.87732	5.03e-07	Down
PYU1_T013245	1.85008	2.52441	3.54303	30.0632	2.43784	0.446859	0.470299		2.23262	-3.81247	3.9e-78	Down
PYU1_T010257	0.270535	0.393663	0.406965	5.55003	0.361589	0.460354	na		0.47455	-3.79256	1.16e-06	Down
PYU1_T004632	0	0.015039	0.257049	8.82389	0	-0.0152632	na		0.581604	-3.77978	7.34e-30	Down
PYU1_T000744	0.087519	0.962232	4.2732	32.9687	0.202067	1.41709	na		2.35306	-3.77482	1e-103	Down
PYU1_T014007	0.0358283	0.027722	0.165135	2.08358	0.083532	-0.411687	na		0.138562	-3.72022	6.49e-10	Down
PYU1_T005068	1.37612	0.573764	0.527798	5.74282	1.03037	-0.294704	0.76261		0.448323	-3.70036	6.14e-14	Down
PYU1_T009411	0.236037	0.271109	0.248457	12.3191	0.197739	-0.18387	0.902495		0.826146	-3.68744	1.3e-87	Down
PYU1_T011315	0.253906	0.128851	0.568124	6.43024	0.0644953	-1.20498	na		0.558477	-3.68441	1.39e-36	Down
PYU1_T008447	0.073893	0.105405	0.0943127	4.54764	0.123253	0.368766	na		0.357767	-3.67905	3.37e-46	Down
PYU1_T002920	28.9242	58.4627	15.2846	357.87	29.3682	0.042851	0.821285		28.508	-3.6628	0	Down
PYU1_T005190	0.177399	0.293169	0.867799	8.58144	0.317163	-0.200272	na		0.735402	-3.65347	2.77e-26	Down
PYU1_T013117	0.867352	1.12453	2.41075	26.0041	1.17717	0.388397	0.513809		2.10859	-3.64303	6.37e-138	Down
PYU1_T012366	0.185349	0.292056	0.640697	6.13785	0.0948193	-0.780737	na		0.470613	-3.64133	9.49e-21	Down
PYU1_T010019	0.581513	0.376942	0.525998	17.347	0.409653	0.0673195	0.956029		0.888545	-3.62698	1.19e-60	Down
PYU1_T006721	0.0638473	0.027302	0.0336967	0.743024	0.0269737	-0.961664	na		0.0603997	-3.61297	2.69e-05	Down
PYU1_T000265	0	0	7.52995	25.3664	0	-1.08589	na		11.9715	-3.58083	5.71e-65	Down
PYU1_T004319	0	0	0.021001	0.648091	0	na	na		0.036758	-3.55159	0.000300088	Down
PYU1_T011490	0.0923147	0.063351	0.176991	1.20815	0.0569627	-0.608221	na		0.086621	-3.53575	4.74e-14	Down
PYU1_T003237	0.265206	0.303015	0.293485	3.01382	0.262318	-0.0625779	0.962196		0.265889	-3.53564	9.27e-29	Down
PYU1_T011101	0.005951	0	0.08071	1.76623	0.011776	1.841	na		0.157402	-3.52922	8.88e-12	Down
PYU1_T014505	0.01447	0.0230573	0.0258057	0.341679	0	-2.27632	na		0.0299603	-3.49655	5.5e-07	Down
PYU1_T013129	0	0.0223673	0	2.45007	0	na	na		0.221064	-3.45451	8.2e-14	Down
PYU1_T007195	0.0179503	0	0.085828	0.67138	0	-1.45219	na		0.0556417	-3.42567	0.000209125	Down
PYU1_T014303	2.11604	0.776138	1.16845	16.6771	2.19737	0.146399	0.83189		1.56485	-3.4062	1.28e-51	Down
PYU1_T004778	0.0111913	0.052291	0.142747	0.847238	0.0500613	0.255796	na		0.0808057	-3.36135	2.29e-07	Down
PYU1_T012348	2.54496	4.47026	1.74365	5.34589	2.30744	-0.166354	0.716995		0.567361	-3.34084	4.93e-26	Down
PYU1_T010964	0.268943	0.392647	0.396102	3.01308	0.286325	-0.070602	0.958034		0.299532	-3.33166	1.57e-27	Down
PYU1_T013607	0	0	0.277143	6.16961	0	na	na		0.596889	-3.32073	8.54e-65	Down
PYU1_T009024	0.185095	0.139887	0.153435	1.01834	0.13528	-0.511596	0.729642		0.0986987	-3.31168	3.07e-13	Down
PYU1_T012047	1.92891	1.01768	1.44241	23.258	1.53682	-0.421505	0.519217		2.3312	-3.29416	1.45e-59	Down
PYU1_T014683	0.126229	0.11142	0.154824	2.59072	0.153767	0.271841	na		0.253192	-3.29112	1.86e-28	Down
PYU1_T012373	0.237456	0.184152	4.67687	70.026	0.0665553	-1.32088	na		7.143	-3.29008	4.52e-281	Down
PYU1_T003531	4.27145	1.1001	0.65029	2.35059	5.11433	0.313922	0.26831		0.245706	-3.28528	4.16e-12	Down
PYU1_T012708	0	0	0	0.656338	0	-1.84629	na		0.0398017	-3.26598	8.43e-05	Down
PYU1_T005066	10.8679	7.58085	4.26189	8.16854	23.4994	1.12988	6.49e-35	Up	0.86714	-3.26337	8.43e-46	Down
PYU1_T010519	0	0.0286493	0.171987	1.56869	0	0.0256943	na		0.128278	-3.24981	1.23e-05	Down
PYU1_T009155	0.0536897	0.024319	0.0475043	2.37032	0.0112773	-1.82346	na		0.259613	-3.20443	1.58e-24	Down
PYU1_T002191	0.533453	0.659374	0.836425	11.1383	0.653542	0.356823	0.714444		1.10516	-3.19401	8.99e-46	Down
PYU1_T011027	3.0416	4.01936	6.52552	52.6535	2.43791	-0.303415	0.518575		5.79498	-3.18639	7.41e-197	Down
PYU1_T007900	0.0734787	0.0591813	0.070966	0.923443	0.037173	-1.19303	na		0.11629	-3.15083	4.71e-06	Down
PYU1_T014387	0.217693	1.41825	2.59183	26.6993	0.46583	1.18333	0.194112		3.06099	-3.13594	3.96e-130	Down
PYU1_T014211	0.594606	0.62922	1.51393	9.5211	1.22864	0.167246	0.841249		1.29242	-3.11331	1.25e-45	Down
PYU1_T004089	0.0309017	0.178866	0.1568	1.56667	0.0718723	0.832766	na		0.157677	-3.10335	8.56e-08	Down
PYU1_T008343	0.267922	0.678457	1.22635	11.0238	0.461843	0.765766	na		1.24388	-3.06227	2.66e-28	Down
PYU1_T002581	0.025326	0.264077	1.31587	14.1954	0.158053	1.79989	na		1.76974	-3.05242	1.99e-72	Down
PYU1_T002623	1.81568	0.719475	1.19285	15.0646	1.70048	-0.146779	0.825168		1.85689	-3.04931	1.82e-61	Down
PYU1_T005033	0.318176	0.235627	0.0764253	19.7285	0.291566	-0.061195	0.96429		2.43573	-3.03145	6.49e-106	Down
PYU1_T009029	0.057641	0.019602	0	0.775627	0.040809	-0.694414	na		0.0687883	-3.02547	3.92e-05	Down
PYU1_T009676	0	0	0.127266	2.83	0	na	na		0.354134	-3.01128	2.75e-25	Down
PYU1_T005455	1.34852	0.491137	0.317685	1.69787	1.03296	-0.367677	0.635194		0.192055	-2.99142	1.45e-06	Down
PYU1_T014667	0.211849	0.244271	0.147867	1.26826	0.192195	0.0984013	na		0.156388	-2.97463	3.43e-07	Down
PYU1_T002285	0.409826	0.410306	0.529315	7.23446	0.349672	-0.531204	na		0.6168	-2.97437	1.62e-13	Down
PYU1_T007575	0.21341	0.174198	0.160474	0.406944	0.129632	-0.703661	na		0.039822	-2.96722	0.000931194	Down
PYU1_T003288	0.581225	0.0815173	0.325934	1.22219	0.625561	0.0563225	0.958515		0.171756	-2.95171	4.51e-09	Down
PYU1_T006232	0.522987	0.311657	0.643223	8.69474	0.354417	-0.518682	0.439826		1.02656	-2.9316	1.57e-75	Down
PYU1_T012369	0.575977	1.01626	1.06807	13.0226	0.628055	0.287764	0.780163		1.69284	-2.92474	6.94e-60	Down
PYU1_T014204	0	0.200206	0.367212	18.3489	0	na	na		2.46151	-2.91984	1.88e-103	Down
PYU1_T005463	0.00660633	0	0.0620523	0.469256	0.013136	1.01572	na		0.0634393	-2.8958	2.21e-07	Down
PYU1_T011090	0.0420517	0.749687	2.63386	7.65572	0.133993	1.75333	na		1.01391	-2.8774	2.55e-27	Down
PYU1_T009693	0.07347	0.0264747	0.0529627	0.654243	0.052127	0.216293	na		0.123172	-2.85568	0.000385514	Down
PYU1_T011614	0.235401	0.445288	1.34494	9.54331	0.358354	0.71814	0.283878		1.30895	-2.84996	1.11e-91	Down
PYU1_T005832	0.016822	0.077352	0.131081	5.43011	0.0244477	1.82949	na		0.642069	-2.83337	1.38e-34	Down
PYU1_T008778	0.292345	0.032261	0.108181	1.7475	0.189756	-0.747589	na		0.296831	-2.82149	9.7e-05	Down
PYU1_T003533	0.666709	0.437468	0.555847	4.8437	0.659213	0.301686	0.526759		0.312479	-2.80256	8.25e-49	Down
PYU1_T013960	0.696426	0.527924	1.06012	15.2889	1.33238	0.999128	0.00913177		2.12245	-2.78836	4.14e-89	Down
PYU1_T003297	0.137692	0	0.079425	2.30336	0.0886863	-0.255025	na		0.391819	-2.77586	8.19e-17	Down
PYU1_T014808	0.0315677	0.0105397	0.021199	1.53866	0.026662	-0.713008	na		0.234182	-2.75046	4.7e-14	Down
PYU1_T002558	0.158199	0.17389	0.324934	7.18683	0.0884137	-0.846733	na		1.10602	-2.74863	1.61e-35	Down
PYU1_T008823	4.88792	4.32249	1.07885	11.2814	7.63026	0.670704	0.00581808		1.75772	-2.73761	1.27e-32	Down
PYU1_T012061	0	0.293325	0.190528	1.04709	0.04731	0.356713	na		0.158183	-2.71819	1.59e-05	Down
PYU1_T014346	0.0723597	0.0146587	0.277295	1.95974	0.0750707	-0.0336924	na		0.293428	-2.7083	7.87e-26	Down
PYU1_T013409	0.10694	0.340788	0.657819	6.54945	0.311487	0.993988	0.387861		0.699172	-2.69035	5.54e-27	Down
PYU1_T001940	2.17527	3.06758	4.79137	43.1523	2.01063	-0.0303165	0.959054		6.78283	-2.68899	1.17e-151	Down
PYU1_T012631	0	0	0.113387	0.95958	0	na	na		0.119849	-2.68556	1.57e-06	Down
PYU1_T008918	0.690468	2.46323	3.65571	73.5404	0.366649	-0.795237	0.609129		11.4638	-2.67602	1.75e-126	Down
PYU1_T005342	0.0724737	0.0388527	0.0551097	0.362954	0.0272247	-1.42814	na		0.0654847	-2.67169	1.55e-05	Down
PYU1_T014034	0	0	0	1.22794	0.0148337	2.42684	na		0.190278	-2.66843	1.04e-07	Down
PYU1_T000484	0.524485	0.366574	0.203899	1.11388	0.389697	-0.393961	0.676195		0.183547	-2.65697	4.78e-07	Down
PYU1_T008720	1.444	1.89309	2.57924	20.9898	0.879809	-0.738132	0.329946		2.6617	-2.64753	2.71e-34	Down
PYU1_T001822	0	0	0	1.25892	0	-2.43267	na		0.121599	-2.6248	8.42e-05	Down
PYU1_T013635	1.96513	0.84829	1.01296	4.39962	3.40739	0.821493	9.38e-06		0.722691	-2.62424	2.57e-34	Down
PYU1_T015194	4.13377	3.82144	2.88569	6.43225	3.66305	0.0528169	0.93774		2.48137	-2.62238	2.64e-20	Down
PYU1_T005744	0.301978	0.529775	3.00694	30.7063	0.161858	-0.0968961	0.933419		4.46348	-2.61392	3.89e-90	Down
PYU1_T003805	0	0.371453	0.969375	2.54143	0.0117197	1.841	na		0.414129	-2.60205	5.88e-18	Down
PYU1_T006180	0	0	0.064573	1.10007	0.014129	2.88953	na		0.197968	-2.58514	2.98e-08	Down
PYU1_T009552	0.181048	0.833739	1.51868	10.8175	0.333596	0.693383	na		1.52072	-2.5815	1.1e-40	Down
PYU1_T008479	0.0166623	0	0.024004	0.34583	0.034376	0.916398	na		0.0547993	-2.56801	1.31e-05	Down
PYU1_T010256	0.0217733	0.0245287	0.265431	4.68841	0.0235367	0.209687	na		0.783784	-2.56745	2.25e-50	Down
PYU1_T012815	0.43068	0.459921	0.700042	2.16091	0.453293	-0.0991141	na		0.43036	-2.55442	8.92e-07	Down
PYU1_T002669	0.0916253	0.209222	0.244581	1.12415	0.100292	0.0927559	na		0.196062	-2.54171	2.88e-12	Down
PYU1_T012629	0.120237	0.0659797	0.489686	2.94891	0.196059	0.735831	na		0.481495	-2.46113	6.7e-15	Down
PYU1_T007123	0.44685	0.635562	0.798582	4.92082	0.54039	0.161716	0.787455		0.88866	-2.45876	4.11e-49	Down
PYU1_T014388	0	0.0382627	0.0911537	0.824049	0	1.01309	na		0.151235	-2.44947	0.000750188	Down
PYU1_T014702	0.015534	0.0418957	0.058694	0.247847	0.0136723	-0.240737	na		0.0473277	-2.42764	5.52e-05	Down
PYU1_T014861	0.124281	0.163792	0.349861	6.79889	0.057749	-0.112501	na		1.35146	-2.42625	2.93e-22	Down
PYU1_T008560	0.113294	0.219538	0.263877	0.943309	0.0886927	-0.334818	0.799402		0.183184	-2.42554	1.82e-14	Down
PYU1_T010715	0.508642	0.680137	0.40504	1.34026	0.940396	0.887433	0.0686985		0.28414	-2.38489	3.8e-08	Down
PYU1_T013326	0.0385547	0	2.5779	7.65434	0.0286143	-0.94937	na		1.48786	-2.38108	6.51e-25	Down
PYU1_T001329	0	0	0.036698	2.85135	0.0189373	1.46629	na		0.543922	-2.37493	4.97e-14	Down
PYU1_T000069	1.77097	1.0564	0.816669	6.30883	1.67961	0.0387953	0.966991		1.21879	-2.37349	6.68e-14	Down
PYU1_T010977	0.254133	0.202361	0.173922	2.1308	0.43045	0.729815	0.204943		0.421954	-2.37049	4.85e-20	Down
PYU1_T003683	0.148168	0.168427	0.230824	1.26263	0.0545307	-1.38428	na		0.267487	-2.36985	7.34e-06	Down
PYU1_T005916	0.0429727	0.0406033	0.0972953	0.835097	0.03264	-0.288333	0.819885		0.162572	-2.35965	1.85e-30	Down
PYU1_T013272	1.38392	1.7842	4.45767	6.80658	0.892037	-2.00275	na		3.50208	-2.35727	1.08e-13	Down
PYU1_T010666	0.351011	0.567829	0.918114	7.81258	0.304156	-0.202231	0.789395		1.56166	-2.35385	7.22e-89	Down
PYU1_T009930	0.0596023	0.0267163	0.149448	0.927466	0.0413227	-0.326665	na		0.15098	-2.34361	0.000925119	Down
PYU1_T007134	0.0156183	0.172456	0.347022	2.65731	0	-1.20417	na		0.759204	-2.33596	6.21e-20	Down
PYU1_T000896	0.072243	0.0397373	0.109677	0.687504	0.027489	-1.35023	na		0.13504	-2.33516	1.39e-06	Down
PYU1_T008286	8.97503	3.18901	31.1357	379.688	6.45819	-0.454241	0.00155049		76.9373	-2.32274	1.71e-298	Down
PYU1_T008359	1.42257	2.22005	2.75595	14.3892	1.40216	0.0123033	0.983664		2.87995	-2.30854	1.86e-80	Down
PYU1_T010660	0.408702	0.803832	0.886678	16.1695	0.372332	-0.0972882	0.903944		3.3091	-2.30572	2.23e-120	Down
PYU1_T011310	3.14594	2.20919	2.3935	6.75587	3.39621	0.0880799	0.804891		1.68116	-2.30174	3.67e-53	Down
PYU1_T009602	1.65061	2.51423	2.20461	19.8414	2.39628	0.512406	0.114072		3.8748	-2.30122	5.24e-59	Down
PYU1_T004515	2.84921	0.439072	0.18795	0.902354	1.4189	-0.968276	0.000474059		0.160842	-2.30068	7.78e-05	Down
PYU1_T009067	0.329988	0.320933	0.42579	2.86722	0.41671	0.0334303	0.973902		0.307196	-2.29769	9.87e-10	Down
PYU1_T009806	0.306544	0.0936353	0.864498	4.92963	0.305652	0.117266	na		1.09068	-2.29672	4e-16	Down
PYU1_T001432	58.4144	115.294	211.682	113.261	47.4925	-0.275871	4.19e-05		24.8839	-2.2447	3.47e-41	Down
PYU1_T000651	0.985661	0.931747	1.52149	19.0046	1.18343	0.317031	0.586376		4.08673	-2.24394	1.33e-79	Down
PYU1_T011176	0	0.063844	0.207726	2.17736	0.0239343	-0.592831	na		0.448013	-2.24208	1.33e-12	Down
PYU1_T001267	15.2539	15.1607	11.1209	147.015	21.3074	0.50047	2.45e-05		31.5449	-2.24151	1.15e-265	Down
PYU1_T012753	2.83223	5.23227	3.5191	17.3767	2.98603	0.101952	0.715343		3.60043	-2.22265	1.93e-107	Down
PYU1_T007124	1.2217	0.802947	1.65917	13.8813	1.17923	-0.130159	0.845352		3.09485	-2.20439	8.52e-42	Down
PYU1_T002355	0.012991	0.00945433	0.105834	0.936775	0.0260813	0.623598	na		0.18645	-2.20364	3.19e-14	Down
PYU1_T007135	0.216949	1.01117	2.113	13.6742	0.254124	0.0158326	0.99092		3.01305	-2.2014	1.14e-80	Down
PYU1_T004205	5.31675	9.67388	4.6049	25.5533	6.41795	0.320131	0.0272078		5.44679	-2.19747	1.57e-142	Down
PYU1_T014782	0.141729	1.30774	2.72783	2.03724	0.223102	0.745433	na		0.453153	-2.19302	4.68e-07	Down
PYU1_T009221	0	0	1.02179	6.38915	0.0363293	2.45874	na		1.44944	-2.1904	1.19e-13	Down
PYU1_T002841	0.081077	0.172378	0.282115	1.46235	0.033297	-0.972223	na		0.338779	-2.17574	4.79e-06	Down
PYU1_T009431	0.0107077	0.0703303	0.0832183	0.535848	0.0710083	1.74865	na		0.106068	-2.17474	0.000805579	Down
PYU1_T001441	106.206	206.019	414.98	221.798	86.3436	-0.290924	1.53e-10		50.0026	-2.16473	5.67e-161	Down
PYU1_T005760	0.013073	0.0780637	0.294393	2.16412	0	-1.84629	na		0.488846	-2.16198	2.28e-12	Down
PYU1_T003961	0.167694	0.122834	0.263795	1.39411	0.177509	0.117167	0.924628		0.310429	-2.15246	2.66e-14	Down
PYU1_T014882	1.0641	1.47699	1.15262	4.54506	0.923346	-0.0907032	0.91191		1.08092	-2.15192	1.19e-17	Down
PYU1_T014064	0.350639	0.477665	0.362046	0.756393	0.395916	0.167395	0.87735		0.149578	-2.14727	0.00011917	Down
PYU1_T014245	0.637942	0.755763	1.68403	7.92907	0.736398	0.125248	0.92842		1.83779	-2.14373	7.31e-19	Down
PYU1_T007857	0.010088	0.0458047	0.228492	2.15058	0.0367773	0.580567	na		0.455668	-2.14072	2.57e-08	Down
PYU1_T011494	0.280957	0.347727	0.584891	4.51458	0.334763	0.239044	na		1.09993	-2.13282	4.22e-14	Down
PYU1_T010096	0	0	0.081337	1.49012	0	na	na		0.3057	-2.12119	0.000227961	Down
PYU1_T006037	3.67718	2.78725	3.46521	20.7915	2.95914	-0.305572	0.25549		6.02258	-2.11789	1.49e-100	Down
PYU1_T001440	44.5295	75.8014	125.833	63.5655	31.9373	-0.451724	0.00307557		14.7669	-2.11193	4.75e-07	Down
PYU1_T009338	0.1224	0.378861	0.980965	3.23417	0.152137	-0.0899299	0.947883		0.651885	-2.09337	6.02e-27	Down
PYU1_T011833	0.877326	0.719448	0.995231	5.59113	0.660953	-0.39812	0.435804		1.34658	-2.08835	2.87e-33	Down
PYU1_T013059	0.0174143	0.024368	0.031468	2.09647	0.0294957	0.969684	na		0.503245	-2.08165	1.45e-07	Down
PYU1_T005803	0	0.0419547	0.116749	1.11795	0	na	na		0.245018	-2.07384	0.000129049	Down
PYU1_T011775	0	0.015698	0.181851	1.28723	0	1.84104	na		0.271239	-2.06591	2.75e-06	Down
PYU1_T001717	0.0172973	0.00587167	0.106097	0.920274	0.0117093	0.00173468	na		0.216787	-2.06152	2.98e-10	Down
PYU1_T004023	0.273868	0.36813	0.466137	2.39874	0.617253	0.934654	0.0102234		0.547674	-2.05718	3.05e-25	Down
PYU1_T009879	0.53582	0.581467	14.5592	58.992	0.244684	-1.12169	0.232951		14.4537	-2.04786	1.16e-129	Down
PYU1_T006264	0.608036	0.526715	1.2265	7.17216	0.480584	-0.434734	0.68133		1.63775	-2.03689	8.13e-15	Down
PYU1_T007907	1.79766	4.46674	3.75986	18.5411	1.5434	-0.204612	0.534864		4.568	-2.01684	3.16e-93	Down
PYU1_T014210	7.4812	8.28488	6.99948	34.037	5.87236	-0.164723	0.63581		5.88749	-2.0141	5.07e-54	Down
PYU1_T011500	1.94929	0.751879	0.515589	2.55864	1.36119	-0.563003	0.320641		0.630801	-1.99643	2.11e-07	Down
PYU1_T003590	0.750814	0.992903	1.81416	6.2508	0.762719	0.0440567	0.952874		1.51691	-1.99517	2.35e-33	Down
PYU1_T008175	0	0.0444803	0.437818	1.60625	0	-1.81788	na		0.407249	-1.97898	1.11e-15	Down
PYU1_T014173	1.20505	1.34395	1.1369	3.15263	1.13756	0.0698293	0.91191		0.830185	-1.97885	1.12e-17	Down
PYU1_T001470	0.069762	0.243122	0.426064	2.52708	0.252652	1.8615	na		0.576407	-1.97567	1.47e-05	Down
PYU1_T007990	0	0.376386	0.590205	1.68864	0.0620857	-0.748544	na		0.419907	-1.97536	1.28e-05	Down
PYU1_T011743	0.191214	0.89542	0.612258	1.69475	0.108061	-0.975999	na		0.423071	-1.97237	0.000228498	Down
PYU1_T012157	0.0623147	0.672403	3.3585	5.39513	0.069877	0.0528601	na		1.41993	-1.96798	3.06e-09	Down
PYU1_T000787	0.0815993	0.325364	0.953962	2.75399	0.073401	-0.477022	na		0.828502	-1.96235	2.63e-10	Down
PYU1_T000247	0.187043	0.215695	0.242744	2.06743	0.205581	0.1469	0.906358		0.545684	-1.95475	1.33e-14	Down
PYU1_T010401	6.058	14.8337	34.1123	45.3779	4.52812	-0.446236	7.03e-05		12.645	-1.95149	4.56e-227	Down
PYU1_T013447	0.00897367	0.0131763	0.187595	1.7362	0.0216817	0.728886	na		0.458056	-1.9465	8.22e-12	Down
PYU1_T001544	0.43198	0.820332	1.93172	13.3158	0.512132	0.308602	0.720157		3.41227	-1.94072	2.82e-49	Down
PYU1_T008702	0.387531	0.0695143	0.43914	1.53552	0.388442	0.0104014	0.993984		0.380937	-1.93499	0.000246021	Down
PYU1_T009279	0.0581187	0.216217	1.39755	12.5682	0.0414627	-0.549005	na		4.29137	-1.92882	4.87e-43	Down
PYU1_T002278	0.0535633	0.205306	1.05033	1.19128	0.0988147	0.519558	na		0.336424	-1.92384	3.08e-07	Down
PYU1_T004774	0.01059	0.0312103	0.0579993	0.219848	0.0194727	0.930836	na		0.0597207	-1.90122	6.03e-06	Down
PYU1_T010209	1.77604	0.814628	1.17312	2.52579	1.46554	-0.249406	0.478598		0.697975	-1.88842	1.35e-14	Down
PYU1_T011776	0.810145	0.96484	1.4755	6.18961	1.342	0.66917	0.216528		1.74496	-1.88395	4.11e-15	Down
PYU1_T013500	0.764221	2.07863	3.0463	4.58706	0.850341	0.0957448	0.893435		1.24729	-1.86202	1.13e-24	Down
PYU1_T005549	0.0435043	0.0294113	0.233853	1.7515	0.03622	-0.136225	na		0.505148	-1.86114	2.14e-14	Down
PYU1_T013627	0.682352	1.52296	6.57029	28.7309	0.569033	-0.223783	0.750581		7.90113	-1.86066	1.47e-115	Down
PYU1_T001943	0.0513117	0.00775067	0.0716473	0.722886	0.0290557	-0.875093	na		0.20261	-1.8599	1.28e-05	Down
PYU1_T008273	2.24454	1.73546	2.93141	4.79499	1.02651	-1.44923	0.0156596		1.54566	-1.85978	1.49e-05	Down
PYU1_T006632	1.1121	2.02867	20.9146	73.4226	1.32335	0.359082	0.683336		20.8278	-1.84339	7.08e-79	Down
PYU1_T007268	12.5156	50.9342	1.04958	0.665329	12.828	0.077591	0.533205		0.178796	-1.84127	2.85e-05	Down
PYU1_T013159	0.112956	0.170737	0.0991487	1.70544	0	-1.73489	na		0.406104	-1.83936	0.000831539	Down
PYU1_T000099	0	0.0279147	0.75708	10.2936	0.036533	2.51225	na		2.91343	-1.83722	6.32e-49	Down
PYU1_T002308	1.35386	1.70082	1.17047	0.624278	0.894493	-0.5205	0.00306665		0.16519	-1.83539	6.66e-10	Down
PYU1_T008595	0.074698	0.080293	0.12254	0.540309	0.160571	0.976589	na		0.109139	-1.83176	0.000774815	Down
PYU1_T005781	0.0588183	0.0883927	0.121649	0.63654	0.129804	0.950199	0.396694		0.141777	-1.81675	0.000123461	Down
PYU1_T013209	0.118129	0.25696	0.508029	2.60961	0.348994	0.715984	na		0.724483	-1.81432	9.64e-05	Down
PYU1_T004086	3.12496	8.8082	8.11922	2.94077	3.14411	-0.0597372	0.929378		0.911195	-1.80824	1.74e-05	Down
PYU1_T006131	0.230279	0.0523327	0.299216	1.52224	0.249939	0.0923909	na		0.380131	-1.78666	0.000836945	Down
PYU1_T000465	3.641	3.47899	4.49669	13.3083	3.64656	0.00850397	0.989736		3.87191	-1.78583	1.28e-16	Down
PYU1_T011734	1.7516	0.861495	0.783264	1.62276	2.2709	0.384727	0.283622		0.426632	-1.78292	3.59e-05	Down
PYU1_T013703	4.1447	6.28699	2.29407	6.91848	4.49201	0.193462	0.627023		2.62103	-1.77485	2.95e-22	Down
PYU1_T009437	0.119824	0.11665	0.51563	3.41247	0.181387	0.718204	na		1.06999	-1.77468	6.76e-12	Down
PYU1_T009752	7.37117	15.5164	29.0926	128.942	9.09902	0.353043	0.317646		35.1695	-1.75075	4.29e-61	Down
PYU1_T000838	11.5949	8.6237	12.7791	25.4472	11.3763	0.0234701	0.926765		7.62707	-1.74732	3.39e-57	Down
PYU1_T002619	0.118415	0.0323153	0.450158	5.66684	0.123568	0.309258	na		1.71313	-1.74497	4.43e-13	Down
PYU1_T005805	0.00842067	0.0123033	0.012326	0.40289	0	0.563636	na		0.119222	-1.73777	9.53e-05	Down
PYU1_T000355	0.17947	0.523731	11.7333	46.0948	0.244506	0.128747	na		14.2959	-1.73758	4.79e-92	Down
PYU1_T008369	2.91348	2.13949	2.82452	11.545	2.52074	-0.186342	0.609551		3.50138	-1.73577	2.91e-40	Down
PYU1_T004626	0.489586	1.08845	1.06175	2.73981	0.470256	0.0371195	0.973909		0.794469	-1.70694	4.77e-08	Down
PYU1_T003122	0.174106	0.84737	2.65022	8.65275	0.215346	0.34829	na		2.65927	-1.70522	2.2e-21	Down
PYU1_T005853	0.475048	3.06371	11.0723	48.9476	0.505408	-0.271515	na		15.3533	-1.70461	8.19e-65	Down
PYU1_T007596	0.148202	0.460169	1.18477	4.39805	0.293173	0.778733	0.344873		1.36339	-1.69983	3.13e-21	Down
PYU1_T006796	0.620264	30.2866	18.6598	28.3351	1.44641	1.32358	0.000729756	Up	9.12346	-1.69247	2.31e-76	Down
PYU1_T003930	0	0.104467	0.677887	4.53676	0	na	na		1.44361	-1.69199	1.91e-09	Down
PYU1_T012359	21.2356	6.34576	7.17876	21.7869	20.3267	-0.0280669	0.869745		6.68886	-1.69175	3.48e-53	Down
PYU1_T011674	0.007286	0	0.10662	0.767907	0.0270417	2.44975	na		0.241367	-1.68918	5.27e-05	Down
PYU1_T011089	3.27824	85.7854	153.007	143.777	7.14308	1.08759	0.00078226	Up	45.2406	-1.68481	1.25e-92	Down
PYU1_T011546	0.373699	0.479917	0.563781	5.58427	0.362702	-0.12594	0.91908		1.62876	-1.67695	4.52e-16	Down
PYU1_T014660	2.35933	0.954945	0.893844	3.26114	3.51875	0.600046	0.00739082		1.06917	-1.67295	6.57e-12	Down
PYU1_T008313	1.4933	1.71692	3.25445	14.8608	1.36714	-0.158004	0.808625		4.83742	-1.66928	6.15e-29	Down
PYU1_T015143	0.490565	15.3179	76.7057	50.4282	0.867605	0.838851	0.397503		16.2924	-1.64404	1.03e-66	Down
PYU1_T007916	4.92209	6.60034	5.43488	17.4973	5.55845	0.19206	0.46467		5.60178	-1.6399	5.49e-39	Down
PYU1_T011613	0.396604	0.215189	0.334788	5.24406	0.701677	0.969051	na		1.73006	-1.63586	2.77e-05	Down
PYU1_T007565	1.64856	1.51282	2.19211	9.91761	2.1798	0.366391	0.387646		3.35529	-1.63493	7.35e-33	Down
PYU1_T012176	0.036108	0.0829717	0.291425	4.75708	0.019265	-0.999978	na		1.53187	-1.63167	2.66e-20	Down
PYU1_T008456	0.480675	0.797368	1.28011	9.48648	0.825107	0.585891	0.431722		2.29198	-1.61121	2.48e-11	Down
PYU1_T006380	52.1285	14.5589	7.85442	18.5437	51.373	0.058503	0.69584		6.41438	-1.60896	2.43e-22	Down
PYU1_T012264	0.991751	0.9127	0.971897	3.92702	1.2067	0.3815	0.677406		1.34599	-1.60783	3.93e-05	Down
PYU1_T008722	0.22296	0.294876	0.23546	2.00925	0.218135	0.00888888	0.993984		0.668975	-1.60773	1.31e-12	Down
PYU1_T006795	0.569442	28.6592	17.4655	27.2332	1.48576	1.27383	na		8.56898	-1.60022	5.62e-11	Down
PYU1_T006257	2.45401	1.44522	1.21852	2.81646	2.09845	-0.161638	0.685904		0.963751	-1.59322	9.49e-11	Down
PYU1_T006421	68.7759	61.1837	92.5807	326.996	66.9041	-0.0931822	0.572716		111.546	-1.59306	1.29e-71	Down
PYU1_T015180	0.128064	0.471455	9.08346	36.2727	0.11233	0.0195657	na		12.3335	-1.59287	1.23e-38	Down
PYU1_T014423	4.4124	4.73021	1.37632	2.19488	4.05642	-0.0618086	0.836038		0.707371	-1.59137	2.01e-08	Down
PYU1_T000504	0.201246	0.0722007	0.157767	1.53165	0.372533	0.946352	0.394431		0.499424	-1.5898	0.000205431	Down
PYU1_T014222	0	0	0.304793	4.61556	0	na	na		1.61292	-1.58681	6.36e-17	Down
PYU1_T014748	98.4551	176.335	296.128	143.214	58.7939	-0.711903	4.38e-32		48.0709	-1.5861	5.43e-124	Down
PYU1_T003782	16.5207	14.9681	14.643	32.7215	12.8844	-0.335742	0.00205968		11.1447	-1.58495	3.82e-68	Down
PYU1_T008731	2.63161	4.95746	7.13536	16.3047	2.57576	0.00336913	0.993984		5.61109	-1.58126	9.76e-37	Down
PYU1_T015102	0.414633	17.0628	10.8658	15.1433	0.744455	0.909414	na		5.38933	-1.57221	4.81e-14	Down
PYU1_T014161	3.19209	1.9391	2.7967	4.88057	2.88968	-0.105915	0.774598		1.67576	-1.57082	9.36e-15	Down
PYU1_T006650	0	0.0207033	0.546851	3.55712	0	na	na		1.20759	-1.56793	1.19e-21	Down
PYU1_T013832	0.241418	0.976869	1.8943	1.63135	0.28005	0.387139	na		0.475642	-1.56197	0.000599821	Down
PYU1_T011869	101.944	315.952	406.944	627.176	98.786	0.0583628	0.598064		216.145	-1.5579	9.79e-241	Down
PYU1_T013559	3.18426	2.1181	4.61718	8.55331	5.16693	0.718219	3.04e-06		2.96654	-1.555	8.15e-28	Down
PYU1_T012486	0.273022	0.950195	6.45186	25.0887	0.416684	0.0232177	na		8.4929	-1.55381	4.67e-16	Down
PYU1_T007254	1.86814	5.62698	17.9024	57.2631	1.09572	-0.7477	0.0178492		19.717	-1.55139	9.83e-71	Down
PYU1_T010479	0.00547133	0.005403	0.113317	0.56375	0.0106977	1.0177	na		0.18507	-1.54942	3.94e-05	Down
PYU1_T013090	0.927267	1.27805	1.68345	8.62283	1.10466	0.285174	0.556683		2.88101	-1.54421	2.03e-28	Down
PYU1_T002574	2.5902	3.99033	5.98622	17.238	5.44881	0.914872	0.0515527		7.69035	-1.54416	9.24e-12	Down
PYU1_T009000	1.56363	3.93387	3.53477	10.5898	2.2467	0.533143	0.0374181		3.60174	-1.54162	6.11e-38	Down
PYU1_T011548	0	0.11015	0.596176	2.74456	0.0665797	3.48181	na		0.927394	-1.53829	3.35e-08	Down
PYU1_T012583	1.60392	4.50627	8.78405	23.4999	2.19226	0.366182	0.539349		8.04549	-1.53311	2.63e-20	Down
PYU1_T006968	0.540312	1.99608	1.96668	4.4086	0.585861	0.0905154	0.886234		1.56202	-1.52929	1.67e-28	Down
PYU1_T010085	0.187271	0.550493	2.72931	4.87026	0.178511	-0.349576	na		1.73401	-1.51506	7.94e-05	Down
PYU1_T008987	0.880274	1.11384	1.08082	4.07639	0.702357	-0.29898	0.548732		1.46037	-1.51119	2.83e-16	Down
PYU1_T003043	0	0.149604	0.384898	2.52445	0	-1.58277	na		0.898377	-1.50217	9.13e-12	Down
PYU1_T010181	0.309155	0.731992	0.693678	1.98247	0.532909	0.779717	0.377325		0.79171	-1.48703	1.65e-05	Down
PYU1_T004727	0.255329	1.20438	1.4107	7.56322	0.0893617	-1.41423	0.00707563		2.70673	-1.48518	4.41e-49	Down
PYU1_T011495	0.380645	0.627539	0.933141	2.77561	0.208012	-0.863718	na		1.01628	-1.47756	0.000329551	Down
PYU1_T010512	8.83466	33.703	94.4214	43.2745	7.17392	-0.309288	0.139799		15.7537	-1.47249	5.67e-46	Down
PYU1_T003667	0.03877	0.0842003	0.08698	0.204224	0.0746053	0.859501	0.348435		0.0749227	-1.45747	0.000537836	Down
PYU1_T004336	0.22935	0.381817	0.509569	1.10641	0.21591	-0.0798454	0.926786		0.414955	-1.45516	4.21e-10	Down
PYU1_T001521	12.7842	2.28698	1.69942	5.17095	10.7682	-0.216644	0.20071		1.87442	-1.45202	4.05e-07	Down
PYU1_T010730	2.91148	5.76414	13.6577	16.7508	1.98762	-0.522123	0.0252672		6.2262	-1.44044	4.02e-47	Down
PYU1_T007173	0.030087	0.480795	5.25315	7.88603	0	-2.42199	na		2.95995	-1.44024	4.32e-15	Down
PYU1_T001338	5.30675	21.2382	14.4269	49.3365	3.18497	-0.731825	0.00513279		18.138	-1.43903	4.4e-56	Down
PYU1_T000366	0.401115	0.641741	0.468163	0.767682	0.323779	-0.292143	0.645603		0.269936	-1.4371	2.13e-06	Down
PYU1_T007491	9.38289	26.4196	66.566	25.7143	10.2086	0.147811	0.645309		9.67597	-1.43514	1.93e-20	Down
PYU1_T003948	1.1986	2.23091	5.04816	7.87028	1.63695	0.322111	0.737021		2.77378	-1.42303	3.8e-09	Down
PYU1_T009829	6.49775	20.2317	53.552	32.3321	6.0277	-0.0858399	0.738381		12.314	-1.42191	2.91e-61	Down
PYU1_T008274	19.9541	22.8608	34.0582	54.1747	11.4554	-0.781352	9.41e-06		20.6407	-1.42119	1.67e-32	Down
PYU1_T015127	22.4661	22.2592	29.8056	130.051	22.4367	0.0130097	0.966533		45.4404	-1.42101	6.16e-47	Down
PYU1_T002804	0.05829	0.275304	2.37098	238.411	0.08854	2.22172	na		93.0176	-1.4191	6.05e-137	Down
PYU1_T008326	0.806279	1.27041	1.71667	8.026	0.706364	-0.139357	0.876113		2.44059	-1.41401	4.31e-14	Down
PYU1_T013327	0.680264	0.980653	3.73748	7.04223	0.89565	0.636831	0.396694		2.72633	-1.41342	6.02e-10	Down
PYU1_T004065	4.82061	5.76675	4.27013	20.7109	4.65979	-0.0251308	0.942628		7.92747	-1.41247	2.87e-44	Down
PYU1_T003176	6.12494	8.42015	12.4465	20.8582	6.47079	0.236994	na		10.1329	-1.40131	2.77e-16	Down
PYU1_T011290	0.123572	0.184879	0.520767	2.09015	0.153459	0.435685	0.687239		0.834106	-1.39526	1.6e-10	Down
PYU1_T006521	1.30633	3.0366	1.50388	4.31561	1.21856	-0.107009	0.892774		1.56448	-1.3927	2.6e-08	Down
PYU1_T011935	0.203157	1.07843	2.58939	11.493	0.21715	0.354092	na		4.44917	-1.38986	2.63e-10	Down
PYU1_T011066	0.828115	0.442237	0.58342	1.27916	0.746522	-0.145356	0.728606		0.501351	-1.38755	3.09e-09	Down
PYU1_T012175	0.0335543	0.104722	0.334274	1.68605	0	-3.86517	na		0.658933	-1.38701	3.12e-07	Down
PYU1_T006720	0.906442	0.974816	1.44038	5.891	0.931822	0.0771932	0.906031		2.30625	-1.38642	8.63e-17	Down
PYU1_T010077	0	1.46313	9.85834	4.47954	0	0.882388	na		1.77988	-1.38514	1.11e-06	Down
PYU1_T005518	528.033	78.2217	61.9349	315.676	504.91	-0.043171	0.447186		123.066	-1.37259	1.41e-174	Down
PYU1_T002837	1.69206	30.8159	118.849	189.448	1.52002	-0.174949	0.856779		73.796	-1.37223	3.61e-107	Down
PYU1_T007827	1.50103	1.90763	1.58901	9.47993	1.64015	0.144549	0.86507		3.72096	-1.37156	1.04e-09	Down
PYU1_T007221	0.479947	0.872397	1.75788	7.73376	0.347157	-0.419881	0.54381		3.04007	-1.37066	6.93e-28	Down
PYU1_T006202	4.62278	6.1034	4.08895	8.27552	3.37555	-0.424021	0.0148554		3.21367	-1.37054	1.39e-23	Down
PYU1_T001236	2.82275	4.98955	4.96409	1.95356	2.34394	-0.240594	0.366283		0.786165	-1.3669	3.14e-07	Down
PYU1_T002474	0.252091	0.131966	0.203437	2.70902	0.158219	-1.07542	na		0.966854	-1.3615	0.00028222	Down
PYU1_T008865	4.15849	3.09161	2.21569	2.77083	4.09228	-0.0823306	0.88598		1.01482	-1.35623	1e-05	Down
PYU1_T006783	0.194566	0.686304	1.46079	4.03699	0.108571	-0.662061	na		1.59817	-1.35471	5.81e-08	Down
PYU1_T001932	0.0551717	0.0586153	0.302708	1.83157	0.0341203	-0.763829	na		0.721351	-1.35332	1.86e-09	Down
PYU1_T000790	0.0603493	0.502412	2.00985	5.27532	0.0768727	0.331748	na		2.12438	-1.3527	1.75e-12	Down
PYU1_T005874	0.222061	22.1762	15.9833	35.4972	1.03901	2.31355	0.00356055		13.7737	-1.35247	6.49e-28	Down
PYU1_T002836	2.80285	18.5855	59.4959	86.4032	3.83179	0.42336	0.249909		34.2272	-1.35225	9.15e-72	Down
PYU1_T006604	0.120018	2.20805	5.91993	16.3147	0.058598	-1.14172	na		6.25264	-1.35013	8.15e-34	Down
PYU1_T001683	5.43959	6.47064	7.06145	15.1671	6.6065	0.326471	0.343349		6.01656	-1.34608	4.13e-16	Down
PYU1_T011797	1.31364	0.88118	0.974718	2.95524	1.62197	0.375139	0.616821		1.39544	-1.34581	0.000108399	Down
PYU1_T014765	5.67126	15.3261	6.22354	17.8398	5.90125	0.0848422	0.738381		7.11224	-1.34433	1.7e-38	Down
PYU1_T013962	0	0	0.227075	1.0399	0	na	na		0.414289	-1.33939	2.47e-05	Down
PYU1_T001530	10.4895	10.3452	8.21235	35.5634	6.70767	-0.620813	1.28e-14		14.1394	-1.33681	9.39e-109	Down
PYU1_T004171	0.111423	0.124256	0.224648	0.609153	0.108462	0.166196	0.89471		0.227171	-1.33298	5.84e-05	Down
PYU1_T000886	26.1984	7.45816	3.98813	6.5103	18.5498	-0.598386	3.09e-05		3.01602	-1.33258	2.56e-06	Down
PYU1_T013782	74.5259	98.0271	154.509	379.316	75.9916	0.0515461	0.461679		152.642	-1.33003	1.57e-160	Down
PYU1_T006302	0.148032	0.234136	0.667293	3.70756	0	-2.85187	na		1.5479	-1.32629	1.65e-09	Down
PYU1_T002580	0.13338	0	1.39526	10.9843	0.18006	0.413703	na		3.86264	-1.32498	0.000213153	Down
PYU1_T014604	0.97088	2.50239	2.15178	9.92963	1.23318	-0.1087	0.92906		3.37838	-1.32329	3.21e-07	Down
PYU1_T000512	0.0308323	0.015631	0.043551	1.88649	0	-1.85717	na		0.756551	-1.32115	6.43e-05	Down
PYU1_T009223	3.35397	1.83374	33.1448	153.683	1.05032	-1.76313	1.7e-15	Down	61.8711	-1.32072	1.24e-148	Down
PYU1_T013322	8.61928	16.3997	26.1143	47.0538	11.8715	0.489805	4.96e-06		18.8631	-1.3206	5.24e-77	Down
PYU1_T010767	0.0695827	0.0840867	0.368917	1.90897	0.110059	0.719938	0.488017		0.785341	-1.31891	5.1e-12	Down
PYU1_T014506	8.63821	10.1814	7.28052	24.8038	9.30438	0.102573	0.691868		9.58627	-1.3179	1.92e-31	Down
PYU1_T009827	12.9899	48.1426	138.201	150.269	11.9989	-0.101096	0.48963		60.697	-1.31639	7.53e-150	Down
PYU1_T002850	6.48309	52.7389	149.142	122.607	6.0407	0.0240211	0.952915		49.5238	-1.31335	1.64e-89	Down
PYU1_T009225	0.392139	0.787146	1.15229	3.51506	0.397885	0.0575933	na		1.43013	-1.31159	0.000325809	Down
PYU1_T009842	6.06997	23.0313	68.3759	76.1569	5.61064	-0.0887767	0.817147		31.1666	-1.30677	4.26e-69	Down
PYU1_T000485	2.82172	1.95379	1.16487	1.4238	3.78288	0.466479	0.0384519		0.592833	-1.30173	0.00048879	Down
PYU1_T002821	0	0.0687293	0.14369	2.55059	0.054046	2.84179	na		1.1384	-1.29926	0.000817388	Down
PYU1_T005761	18.3899	18.8948	24.7051	109.47	16.7765	-0.125626	0.865042		35.7947	-1.29432	1.77e-06	Down
PYU1_T015152	20.6061	8.51272	6.52152	2.63105	30.2357	0.584104	4.45e-11		1.09444	-1.29321	0.000114734	Down
PYU1_T007908	0.719254	5.30793	9.28148	9.99253	0.556168	-0.398265	0.514902		4.1267	-1.28936	9.56e-21	Down
PYU1_T009828	5.99395	21.871	73.408	46.9061	5.24124	-0.174553	0.362178		19.427	-1.28496	7.69e-72	Down
PYU1_T009162	0.141163	2.99729	10.8751	31.6456	0.00986267	-3.79848	na		13.0224	-1.28306	6.83e-73	Down
PYU1_T015104	0.586324	0.94148	1.24405	4.97008	0.617743	0.175559	0.895478		2.27639	-1.28035	3.6e-07	Down
PYU1_T012379	2.41293	3.05081	2.54575	13.7975	2.99492	0.292155	0.560572		5.79056	-1.27967	9.35e-17	Down
PYU1_T000407	0.0565677	0.0251227	0.114506	1.93701	0.042919	-0.391834	na		0.808588	-1.27242	1.27e-11	Down
PYU1_T007804	0.144792	0.253089	1.18072	5.89633	0.241206	-0.111815	na		2.48392	-1.26941	0.000861443	Down
PYU1_T010508	0.191369	0.946157	1.20969	2.74119	0.334779	0.813958	na		1.13374	-1.26877	0.000114326	Down
PYU1_T009876	4.40533	1.57169	5.89935	13.9977	3.40098	-0.348847	0.222486		6.54439	-1.26397	7.63e-18	Down
PYU1_T004685	2.05604	10.3377	60.5904	11.1255	3.15037	0.663922	0.241128		4.80054	-1.25993	2.3e-07	Down
PYU1_T010657	0.423577	0.848311	1.33656	6.34878	0.448206	-0.0256276	0.977742		2.59286	-1.25871	3.1e-12	Down
PYU1_T012320	52.4325	52.1179	99.2406	184.658	53.6558	0.0592219	0.641916		77.9893	-1.25749	3.14e-75	Down
PYU1_T010959	3.52948	3.41447	3.21841	13.2751	3.01496	-0.211862	0.437799		5.53589	-1.25739	7.3e-28	Down
PYU1_T006021	5.3935	6.3295	7.78788	11.4628	4.84895	-0.142335	0.804029		4.82468	-1.25617	3.57e-06	Down
PYU1_T011053	0.10351	0.258836	0.567764	2.81039	0	-0.97634	na		1.21437	-1.25507	3.05e-05	Down
PYU1_T000491	3.37515	3.54029	3.46009	2.56811	4.64602	0.524935	0.00458341		1.04826	-1.25391	6.78e-06	Down
PYU1_T004384	0.405627	0.367449	0.611034	2.7485	0.363314	-0.0639378	0.952802		1.098	-1.24998	1.06e-08	Down
PYU1_T011275	34.2592	35.9878	68.3376	64.077	30.323	-0.535312	0.192902		61.8443	-1.24751	8.2e-09	Down
PYU1_T009950	0.0527303	0.0184093	0.604265	4.47558	0.0680047	0.608704	na		1.95953	-1.24696	1.31e-12	Down
PYU1_T002829	18.859	42.4314	35.5578	43.6658	19.9979	0.120071	0.564652		18.5159	-1.24544	9.08e-26	Down
PYU1_T006692	0.759491	2.20142	11.5413	7.673	0.738762	0.172639	0.916253		3.43939	-1.23656	1.61e-05	Down
PYU1_T009865	49.926	11.8508	3.15951	2.66911	40.2527	-0.276492	0.000259012		1.10513	-1.23573	7.98e-05	Down
PYU1_T009780	1.37009	1.76624	1.70362	4.50712	1.38301	0.0178517	0.965841		2.03032	-1.22802	2.51e-22	Down
PYU1_T014603	2.07774	2.2161	1.88096	8.52906	1.40885	-0.246283	0.780257		3.86019	-1.21832	9.32e-06	Down
PYU1_T002640	0.185378	0.328925	0.482928	1.74296	0.254139	0.425027	0.503044		0.75478	-1.21457	2.51e-12	Down
PYU1_T007236	6.76628	16.6287	19.0472	17.0205	7.70344	0.231777	0.275945		7.45042	-1.21439	1.4e-22	Down
PYU1_T001499	15.7224	54.8505	118.407	730.761	12.713	-0.390978	0.0996248		329.073	-1.21039	7.39e-108	Down
PYU1_T009869	2.7349	8.37919	13.7086	42.1085	1.8784	-0.544034	0.0810395		18.4453	-1.20902	1.05e-45	Down
PYU1_T001339	62.9935	356.564	1025.85	1707.14	29.4004	-1.07407	1.24e-51	Down	755.571	-1.2041	1.43e-129	Down
PYU1_T010921	7.38929	22.0099	45.0678	64.8342	7.51544	0.0540666	0.758206		28.4399	-1.20205	1.84e-105	Down
PYU1_T006419	0.785835	0.849357	1.42391	1.95108	1.68785	1.14214	0.000338082	Up	0.898177	-1.20197	0.00014518	Down
PYU1_T009469	0.332279	0.352679	1.05165	5.18938	0.380888	0.546491	0.555136		2.24698	-1.20101	8.25e-09	Down
PYU1_T000043	0	0	0.750576	3.73915	0	na	na		1.64601	-1.1968	2e-17	Down
PYU1_T006369	15.2129	96.329	226.86	670.038	10.6895	-0.429188	0.238927		327.713	-1.19629	1.01e-41	Down
PYU1_T002267	2.94434	6.69732	16.1252	29.743	3.00661	0.0511971	0.865045		13.1053	-1.18603	2.23e-79	Down
PYU1_T000713	0.236357	0.41155	0.506252	2.18493	0.278959	0.285794	0.696311		0.966388	-1.18102	2.56e-13	Down
PYU1_T002570	0.362386	0.299065	1.23731	3.16902	0.322689	-0.563993	0.713652		1.21271	-1.18033	0.000201122	Down
PYU1_T001537	7.03728	49.847	115.737	82.2564	7.11682	0.0886492	0.685252		37.129	-1.17543	6.47e-94	Down
PYU1_T013284	6.3045	8.22659	18.9222	20.0568	6.10793	-0.0460161	0.878208		8.86325	-1.17517	3.1e-30	Down
PYU1_T004119	7.46373	15.0459	12.2815	32.5865	6.33906	-0.255279	0.258087		14.3833	-1.17508	9.34e-29	Down
PYU1_T009189	30.0196	108.595	74.2805	56.8247	38.2653	0.380119	0.202664		25.7006	-1.17092	1.03e-22	Down
PYU1_T003115	0.0264563	0	1.28204	6.80761	0	-1.8626	na		3.10517	-1.16761	5.88e-09	Down
PYU1_T007349	7.9478	48.8458	190.894	81.3723	11.3716	0.522716	0.000304942		36.9907	-1.16516	3.85e-74	Down
PYU1_T013466	0.503581	0.268236	0.513925	2.37618	0.549745	0.219194	0.765438		1.09665	-1.15765	1.71e-07	Down
PYU1_T005918	0	0	0.6407	2.75418	0	na	na		1.08863	-1.15694	0.000124173	Down
PYU1_T009537	0	1.28054	1.69912	6.67233	0.11085	0.584434	na		3.09238	-1.15246	2.07e-05	Down
PYU1_T009121	11.3346	55.9696	126.554	99.2419	13.3255	0.259491	0.0230199		45.1543	-1.15068	4.39e-96	Down
PYU1_T002783	27.0611	26.8666	36.8596	204.6	29.1031	0.134275	0.0859338		93.8836	-1.14753	1.91e-68	Down
PYU1_T002913	1.54109	1.09503	1.64454	3.71009	1.42956	-0.0947285	0.872397		1.71724	-1.13986	0.000409103	Down
PYU1_T008937	67.7606	54.8885	6.31673	11.2921	75.207	0.18538	0.0010217		5.94869	-1.12901	1.27e-11	Down
PYU1_T006205	2.58734	4.23046	4.40377	11.4136	2.64338	-0.118725	0.882032		5.41255	-1.12835	3.66e-07	Down
PYU1_T014041	91.4174	35.3727	31.8856	28.2895	114.511	0.343335	3.8e-13		13.4227	-1.12554	1.8e-29	Down
PYU1_T013729	3.65054	4.54122	4.91192	13.5162	3.48039	-0.0457236	0.888943		6.25032	-1.12322	1.87e-29	Down
PYU1_T002449	7.77749	3.04858	1.50471	2.77988	6.13122	-0.283879	0.227653		1.31214	-1.11881	0.000922143	Down
PYU1_T006536	0.682994	0.410774	0.664421	1.65149	0.858099	0.38861	0.526452		0.74245	-1.11682	0.000358431	Down
PYU1_T004687	18.6936	13.751	10.1278	19.7477	17.2443	-0.0916687	0.777562		9.13567	-1.11575	7.67e-10	Down
PYU1_T009476	0.272679	0.333893	0.54508	1.83565	0.40315	0.455751	0.582072		0.734082	-1.11238	9.48e-05	Down
PYU1_T008085	0.0382653	0.0577657	0.425639	0.923056	0.0299357	0.158794	na		0.444403	-1.10933	0.000737656	Down
PYU1_T007209	2.0191	2.30218	2.55995	11.0391	1.62757	-0.298707	0.446008		5.18154	-1.10808	1.15e-17	Down
PYU1_T002838	0.285075	2.88117	22.522	10.2544	0.293636	-0.139702	na		4.70202	-1.10517	9.39e-08	Down
PYU1_T014218	0.856811	6.22894	17.3925	38.5543	1.26461	0.56204	0.244575		17.8945	-1.10015	2.78e-33	Down
PYU1_T008907	36.2926	21.5856	18.7655	24.5753	17.1054	-1.06266	1.42e-32	Down	11.8233	-1.09846	8.53e-20	Down
PYU1_T001945	28.1505	13.0517	11.2059	7.71861	23.5505	-0.21436	0.196152		4.50684	-1.09346	0.000105463	Down
PYU1_T013083	0.0821353	0.175389	2.57417	15.4135	0	-1.84629	na		7.43286	-1.09309	1.28e-05	Down
PYU1_T005879	15.1189	1.85093	2.15164	6.1547	17.9328	0.279234	0.140286		2.89884	-1.08867	8.3e-06	Down
PYU1_T001136	0.0513447	0	5.92321	26.2375	0	-2.8176	na		12.647	-1.08325	7.86e-28	Down
PYU1_T009044	565.558	420.882	91.0246	54.0029	543.879	-0.0333139	0.631622		25.6999	-1.08283	1.55e-83	Down
PYU1_T006173	0.282198	0.393195	0.583055	1.49108	0.216301	-0.435287	0.657483		0.677959	-1.0768	0.000115869	Down
PYU1_T002914	2.13917	1.37803	2.18508	6.60825	1.94798	-0.140655	0.593235		3.17204	-1.07641	2.43e-23	Down
PYU1_T011496	0.196743	0.595901	0.988785	2.78598	0.104824	-0.482308	na		1.31306	-1.07623	6.97e-06	Down
PYU1_T011735	0.981231	1.15436	1.54871	3.03097	1.60644	0.698031	0.0589622		1.28115	-1.07381	0.000154463	Down
PYU1_T014394	0.360275	0.965297	2.90344	10.5294	0.255513	-0.455881	0.6429		5.00604	-1.06859	1.78e-17	Down
PYU1_T003313	0.261097	0.924363	1.96763	2.53286	0.074997	-1.33442	na		1.27032	-1.06694	0.000802668	Down
PYU1_T001647	34.5872	129.32	336.226	273.16	45.9713	0.426555	3.06e-15		132.936	-1.06584	4.73e-85	Down
PYU1_T006164	0.0509907	1.55289	5.43558	12.785	0.0151333	-1.7307	na		6.18506	-1.06562	8.06e-24	Down
PYU1_T001116	43.2984	26.4382	33.976	49.6414	31.6486	-0.424122	4.46e-14		23.747	-1.06141	1.08e-48	Down
PYU1_T011159	0.498385	2.38875	6.46655	12.2305	0.314108	-0.404923	0.697758		6.10374	-1.05762	3.5e-12	Down
PYU1_T015309	23.4879	21.1721	30.0764	176.201	23.1017	-0.0385506	0.864946		83.7764	-1.05724	1.88e-44	Down
PYU1_T004757	11.6754	6.40703	7.69862	16.2605	11.7649	0.0315352	0.874031		7.93022	-1.05637	6.26e-25	Down
PYU1_T004054	1.9377	2.08665	2.34219	2.82717	1.5285	-0.207287	0.706599		1.54777	-1.05446	0.000836387	Down
PYU1_T012284	14.8164	27.4619	39.9737	33.6442	18.2435	0.31702	0.0148554		16.4922	-1.05104	3.29e-29	Down
PYU1_T010303	8.73683	9.95548	11.9936	33.0739	9.18653	0.0794109	0.793005		16.1495	-1.04703	3.02e-20	Down
PYU1_T008565	0	0.0323573	0.883143	6.03818	0	na	na		2.93549	-1.04343	6.02e-06	Down
PYU1_T002977	1.98008	3.68482	4.90961	11.3341	2.05761	0.102481	0.840062		5.50883	-1.04182	1.29e-17	Down
PYU1_T007252	0.358482	0.496843	1.12542	3.53033	0.109003	-1.82852	na		1.81641	-1.04132	0.000478086	Down
PYU1_T006386	19.2114	10.4451	5.2766	12.0661	16.375	-0.575334	0.0276887		7.03788	-1.04037	0.00050703	Down
PYU1_T006969	1.10856	3.06808	2.48418	5.6981	0.840884	-0.423411	0.454301		2.79294	-1.03781	2.5e-08	Down
PYU1_T013206	0.0661807	0.708368	2.13309	8.94278	0	0.535254	0.32335		1.85398	-1.03086	3.68e-08	Down
PYU1_T002759	1.21196	1.80609	24.5841	76.1763	2.11785	0.795358	0.314804		38.8072	-1.02658	1.35e-20	Down
PYU1_T009157	0.272601	0.232149	0.50182	1.87993	0.20466	-0.281768	0.758763		0.936775	-1.01884	5.1e-06	Down
PYU1_T013195	2.57107	8.02196	7.86252	11.7944	2.09271	-0.205217	0.63526		5.93812	-1.01664	8.48e-09	Down
PYU1_T014644	0.572831	0.486752	0.616894	0.831127	0.786343	0.467731	0.137725		0.419104	-1.01296	0.000291395	Down
PYU1_T009669	1.08983	0.421888	1.01717	1.65245	1.03186	-0.0505716	0.930858		0.785344	-1.00997	9.14e-05	Down
PYU1_T001627	3.41483	10.4623	12.4208	45.4931	3.86069	0.218822	0.100262		22.7444	-1.00942	6.23e-67	Down
PYU1_T001972	0.382469	0.400337	0.52969	1.65308	0.300131	-0.369745	0.390589		0.823608	-1.00917	4.29e-10	Down
PYU1_T015126	15.582	15.7247	20.4279	91.7733	12.8885	-0.488995	0.355603		30.6489	-1.00842	3.04e-06	Down
PYU1_T011519	1.31002	2.84505	13.5607	22.5473	1.76549	0.455769	0.245466		11.4441	-1.00715	4.52e-26	Down
PYU1_T011921	0.8731	1.09893	1.75894	4.2031	1.30656	0.603388	0.242574		2.13448	-1.00542	2.06e-05	Down
PYU1_T001801	0	0.0413143	0.887205	3.35012	0	na	na		1.67305	-1.00456	1.56e-08	Down
PYU1_T006569	0.112574	0.185867	1.08543	1.49471	0.061537	-0.852947	na		0.754225	-1.0014	4.46e-05	Down
PYU1_T009515	50.396	70.2076	53.6482	43.4348	60.5019	0.286294	3.6e-05		84.959	1.0001	9.27e-42	Up
PYU1_T008971	1067.64	1156.78	396.343	23.8998	946.089	-0.153016	0.000321405		48.4665	1.00012	1.92e-38	Up
PYU1_T002078	70.5367	144.571	69.3497	40.976	86.4223	0.329302	1.05e-09		81.5091	1.00066	8.8e-60	Up
PYU1_T002693	37.7358	50.6563	59.8537	48.7788	42.7868	0.209507	0.00940936		98.7271	1.001	1.48e-54	Up
PYU1_T003301	5.09477	7.26853	10.6447	6.90626	4.86135	-0.0292852	0.929378		13.9153	1.00141	2.36e-19	Up
PYU1_T013903	48.3977	166.359	116.022	25.808	55.871	0.236498	0.00208497		51.941	1.00207	2.09e-33	Up
PYU1_T010412	7.48969	25.7407	67.8657	49.4732	12.805	0.780556	3.3e-06		98.42	1.00267	6.08e-47	Up
PYU1_T006054	0.069491	3.30683	2.92542	4.90871	0.0538573	-0.987145	na		9.75344	1.00389	2.03e-11	Up
PYU1_T006868	6.35109	9.04148	3.61795	4.83814	6.67749	0.0745195	0.827253		11.149	1.00782	6.46e-10	Up
PYU1_T014081	38.4096	37.2589	24.1586	14.1252	39.2077	0.0614639	0.464131		29.4939	1.01128	1.01e-42	Up
PYU1_T008249	27.1494	47.45	29.0198	20.0983	29.2355	0.140252	0.165932		41.5694	1.01432	1.02e-37	Up
PYU1_T000140	5.29552	9.83913	6.89489	4.77544	5.6151	0.058973	0.900158		9.95918	1.01536	1.86e-05	Up
PYU1_T009103	1.82288	20.1226	49.1433	80.6816	0.624457	-1.54322	8.91e-08	Down	163.949	1.01746	1.95e-87	Up
PYU1_T002375	61.8169	124.06	91.7653	72.3749	71.0183	0.213043	0.00307387		150.259	1.01802	1.94e-63	Up
PYU1_T007080	127.654	35.5131	10.8003	4.01322	135.007	0.232662	1.8e-06		7.6083	1.01815	4.44e-06	Up
PYU1_T008438	10.5533	8.84844	8.13393	8.6019	12.5778	0.250954	0.0942941		17.6195	1.01915	1.53e-19	Up
PYU1_T006607	0.0113257	0.325997	0.37186	1.56331	0.0896183	3.02949	na		3.19256	1.01965	1.01e-06	Up
PYU1_T002367	39.5134	55.2784	77.0898	67.2851	49.3514	0.359498	3.85e-05		139.042	1.0208	2.88e-52	Up
PYU1_T014165	34.8359	40.9447	29.0832	14.949	38.9289	0.188319	0.0287834		30.632	1.02142	2.02e-26	Up
PYU1_T011389	0.73525	2.9847	5.58382	12.6007	1.04378	0.631914	0.258891		25.9294	1.02196	4.84e-33	Up
PYU1_T012728	66.954	63.9619	41.7689	34.1373	62.5126	-0.0980136	0.139736		71.4848	1.02227	7.66e-50	Up
PYU1_T004494	1056.94	448.703	238.739	175.075	1064.15	0.0322583	0.548856		360.495	1.02318	4.9e-111	Up
PYU1_T010971	57.1822	103.063	54.104	28.2979	57.5787	0.0345585	0.658218		58.1253	1.02699	1.48e-60	Up
PYU1_T001353	29.1843	18.2777	6.37832	5.58865	26.3606	-0.0262607	0.866954		11.0981	1.02721	2.17e-14	Up
PYU1_T007245	17.1209	15.999	9.69454	10.9413	12.4635	-0.422599	2.83e-05		22.5067	1.02989	1.5e-27	Up
PYU1_T001318	39.8178	42.2144	44.3567	22.6392	51.4195	0.418439	1.65e-06		47.6389	1.03486	3.3e-26	Up
PYU1_T005238	20.771	20.2345	15.0741	9.20382	22.7843	0.147972	0.258891		19.2568	1.03801	1.49e-21	Up
PYU1_T004064	5.87998	6.60277	9.1534	3.37758	7.45052	0.346983	0.067674		7.07678	1.04001	3.74e-07	Up
PYU1_T006307	16.718	30.6337	25.6685	27.1821	22.1939	0.427722	0.000418991		56.6584	1.04078	5.34e-32	Up
PYU1_T006614	8.14304	27.4259	44.2047	47.8572	4.93752	-0.724722	4.03e-05		101.167	1.04674	1.97e-46	Up
PYU1_T000345	51.5259	72.9252	107.151	86.0179	51.6528	0.0224591	0.865702		180.286	1.0518	6.52e-74	Up
PYU1_T013860	28.9261	34.9201	48.1425	26.1474	30.6431	0.104816	0.307895		55.4471	1.0568	4.86e-56	Up
PYU1_T009298	1.36635	1.20864	1.14878	1.11968	2.02554	0.581789	0.0281532		2.33102	1.0592	1.27e-05	Up
PYU1_T003203	3.88355	41.6896	33.606	34.4367	5.01318	0.678373	0.281418		64.9285	1.05929	7.2e-22	Up
PYU1_T010165	32.8285	27.6973	22.384	13.5454	27.5095	-0.221663	0.0081701		28.9166	1.05935	2.78e-37	Up
PYU1_T014059	108.867	184.777	271.623	68.4541	97.4662	-0.131988	0.0497685		145.247	1.06001	1.9e-59	Up
PYU1_T001264	537.768	333.575	181.54	103.765	501.292	-0.0833544	0.247904		221.227	1.06177	4.94e-46	Up
PYU1_T003135	73.3219	154.114	147.526	53.4537	83.1119	0.228922	0.00125159		114.686	1.06261	9.26e-48	Up
PYU1_T007807	18.4398	12.6549	5.2879	2.72334	14.8666	-0.283392	0.00325562		5.88214	1.06416	8.34e-08	Up
PYU1_T002625	115.901	192.852	185.184	11.7703	105.761	-0.116328	0.17272		24.8572	1.06472	1.22e-19	Up
PYU1_T013792	13.261	34.0012	11.0555	4.24588	14.9745	0.188906	0.0786538		9.09403	1.06868	2.43e-19	Up
PYU1_T006308	69.0266	76.0281	82.409	68.6454	87.5297	0.361376	3.68e-08		146.891	1.07287	2.62e-42	Up
PYU1_T003245	0.145983	0.565164	1.67769	3.24009	0.146802	0.105965	na		6.86542	1.07511	1.68e-12	Up
PYU1_T004231	127.977	69.7501	94.4932	31.2493	153.007	0.285343	1.43e-11		66.8953	1.08005	1.39e-57	Up
PYU1_T000576	26.3616	23.4232	11.9368	3.9355	28.082	0.120689	0.251963		8.39647	1.08064	7.92e-16	Up
PYU1_T006553	520.598	930.408	519.574	235.18	520.904	0.0333362	0.5584		500.298	1.08165	3.71e-116	Up
PYU1_T014037	94.7451	78.6006	56.114	45.8635	104.049	0.166787	0.00413529		99.5585	1.08334	1.32e-65	Up
PYU1_T008613	2.45249	5.45266	3.28071	2.95269	3.69539	0.613089	0.000117002		6.32806	1.0875	4.99e-17	Up
PYU1_T012414	0.548582	0.344062	1.42101	6.3199	0.433216	-0.434807	na		13.7495	1.09394	7.12e-10	Up
PYU1_T006656	0.0275367	0.383125	1.83346	1.9577	0.477776	4.33874	na		4.15268	1.09503	0.000137085	Up
PYU1_T007986	21.4954	22.9132	25.7547	15.1597	19.9149	-0.0944963	0.519385		32.7831	1.09816	1.25e-34	Up
PYU1_T013904	36.8258	87.8099	100.843	63.0697	45.2362	0.316421	8.1e-05		136.492	1.10261	1.19e-72	Up
PYU1_T013912	0.300699	0.897876	1.06176	1.9487	0.212863	-0.394311	na		4.19218	1.10515	3.96e-05	Up
PYU1_T006494	82.9048	98.1168	34.8303	23.1354	84.564	0.0486339	0.630329		50.5643	1.11507	5.14e-28	Up
PYU1_T013871	0	0	0.531223	3.42815	0	1.88938	na		7.76111	1.11604	2.88e-05	Up
PYU1_T009083	15.3937	17.2417	14.1768	15.9819	19.7863	0.388779	0.0284865		36.2103	1.11621	8.86e-19	Up
PYU1_T006814	3.77351	3.44107	3.85338	2.59958	3.25682	-0.134452	0.69432		5.565	1.1169	4.65e-10	Up
PYU1_T003247	3.57825	11.3899	16.0689	19.5929	4.57587	-0.235073	0.728808		33.8618	1.11904	4.82e-10	Up
PYU1_T014184	74.5579	351.549	209.675	111.185	71.63	-0.0293388	0.827163		244.353	1.12448	1.71e-121	Up
PYU1_T005306	21.1282	10.9395	9.71374	8.78411	14.8125	-0.485953	0.000321405		19.9938	1.1257	3.21e-15	Up
PYU1_T004643	4.49592	9.7066	7.0735	3.02421	4.46736	-0.0218068	0.949506		6.63255	1.12925	1.63e-11	Up
PYU1_T012458	77.3036	40.4981	20.945	6.53915	102.583	0.433137	5.97e-19		14.5322	1.13131	1.48e-23	Up
PYU1_T010688	30.1147	59.061	109.735	37.1268	26.7368	-0.138847	0.194523		81.6478	1.13319	5.14e-54	Up
PYU1_T013015	16.072	11.0554	20.3877	45.2463	15.7717	-0.0323971	0.893261		95.12	1.13802	2.72e-62	Up
PYU1_T001105	271.947	433.334	438.669	220.874	298.333	0.168421	0.000388255		492.837	1.1381	2.37e-63	Up
PYU1_T012918	66.4865	114.934	80.7011	33.408	64.8476	-0.00826542	0.948496		74.3926	1.13894	7.7e-52	Up
PYU1_T010949	441.362	659.37	442.09	186.347	479.675	0.128775	0.0128448		413.988	1.14194	1.68e-90	Up
PYU1_T009690	2.45615	9.79174	9.55773	3.23143	3.24283	0.418786	0.197147		6.929	1.14206	9.86e-10	Up
PYU1_T000195	28.4619	14.132	9.34409	3.41697	34.9643	0.346291	9.05e-14		7.58158	1.14405	2.48e-28	Up
PYU1_T012289	106.535	180.994	187.553	100.181	101.159	-0.0500319	0.663039		222.781	1.14624	9.81e-71	Up
PYU1_T003456	22.4956	37.0863	38.422	16.1083	20.2251	-0.130445	0.239205		36.1583	1.14691	7.03e-47	Up
PYU1_T009841	0.148729	0.297437	2.01191	3.19097	0.182267	0.347054	na		7.24244	1.14854	3.79e-13	Up
PYU1_T007781	7.97692	19.4021	29.196	25.647	6.65783	-0.208067	0.347929		57.8883	1.15062	7.1e-42	Up
PYU1_T014534	314.395	161.055	109.467	29.3327	334.8	0.11683	0.0053641		66.3498	1.1522	8.21e-65	Up
PYU1_T013355	1514.9	2411.76	2255.99	526.482	1516.42	0.0248105	0.752027		1175.93	1.15471	2.05e-95	Up
PYU1_T008064	106.924	114.698	52.595	40.6201	125.638	0.255581	0.00109768		89.2021	1.15654	2.19e-40	Up
PYU1_T006135	7.23973	8.78325	4.15004	2.15124	9.00221	0.322899	0.00512965		4.79821	1.15753	4.9e-09	Up
PYU1_T009390	3706.67	3087.5	1256.15	359.342	3535.76	-0.00984065	0.897833		807.364	1.15761	5.28e-48	Up
PYU1_T013810	8.84074	32.5361	28.541	10.9393	10.7516	0.290799	0.029747		24.4773	1.15883	1.54e-26	Up
PYU1_T011706	2.24909	5.37179	5.41478	5.76666	2.86638	0.352366	0.209435		13.1783	1.16046	9.05e-26	Up
PYU1_T006052	0.192588	2.65808	5.90218	11.4556	0.0623537	-1.61412	na		26.0969	1.16848	5.17e-43	Up
PYU1_T002390	6.76213	5.13414	2.33551	0.893031	11.2688	0.774408	7.85e-14		2.04239	1.16953	0.000117489	Up
PYU1_T002809	60.6328	103.73	78.246	33.6288	59.9609	0.0222484	0.88598		76.3591	1.16957	6.83e-42	Up
PYU1_T005443	9.16595	44.1583	7.47289	2.78713	5.31254	-0.747013	0.000578616		6.68723	1.17121	8.61e-05	Up
PYU1_T014093	1.98291	2.26717	2.17776	2.51613	2.45083	0.31392	0.379353		5.74575	1.1715	1.21e-08	Up
PYU1_T006912	135.86	155.111	59.7368	28.9466	138.715	0.0562754	0.357595		66.1746	1.17432	2.04e-79	Up
PYU1_T014121	6.76738	12.6885	5.01629	3.79656	7.91746	0.247742	0.142829		9.04424	1.17444	1.1e-20	Up
PYU1_T000353	7.28493	24.3538	10.9125	1.82949	6.47672	-0.169836	0.329145		4.04522	1.1752	2.7e-08	Up
PYU1_T010532	26.8253	17.354	6.61817	2.87915	31.651	0.27545	3.69e-05		6.39657	1.17651	1.22e-11	Up
PYU1_T006096	9.75104	8.71842	12.1581	20.2107	8.25411	-0.22094	0.455079		46.0271	1.17938	3.41e-25	Up
PYU1_T002826	0.887397	1.77014	0.939287	0.775738	0.672188	-0.420357	0.497526		1.76891	1.18034	0.000970369	Up
PYU1_T007773	83.1927	104.388	47.7052	30.9166	83.18	0.0158066	0.889614		71.3061	1.18141	5.05e-54	Up
PYU1_T009654	12.1354	27.3105	38.348	21.1431	12.2256	0.0466041	0.88598		49.337	1.1816	3.25e-29	Up
PYU1_T007346	150.203	136.286	88.5051	26.4464	173.054	0.222792	2.64e-05		54.9676	1.18256	1.8e-50	Up
PYU1_T013335	2.3672	9.09257	10.8068	27.9069	3.50769	0.603331	0.0389777		64.1431	1.18967	7.68e-53	Up
PYU1_T003034	0.90165	0.581972	0.808108	2.78153	0.532108	-0.651713	0.528635		6.47408	1.19433	3.02e-05	Up
PYU1_T006023	64.5785	85.0952	75.1879	23.7474	68.2422	0.103581	0.0267043		54.9106	1.1956	2.43e-71	Up
PYU1_T013352	1776.13	2856.65	2774.19	611.023	1771.61	0.0125519	0.90462		1373.24	1.19589	2.81e-82	Up
PYU1_T004289	59.74	87.1638	54.2831	45.049	78.3379	0.409168	2.4e-17		102.053	1.19858	1.27e-93	Up
PYU1_T006840	110.757	114.658	113.18	48.4669	135.905	0.33269	2.21e-08		111.087	1.19906	4.8e-36	Up
PYU1_T003479	103.505	206.631	52.5321	86.7246	97.8263	-0.0429756	0.686888		203.104	1.19958	1.83e-85	Up
PYU1_T008992	4.02927	4.67809	6.38308	0.458141	6.59826	0.702845	1.74e-10		1.16647	1.19981	0.000323616	Up
PYU1_T013964	431.978	152.47	12.5408	3.24761	574.438	0.451102	2.73e-30		7.7599	1.20023	1.37e-07	Up
PYU1_T013688	0.0347443	0.099527	1.04852	5.94065	0.107912	0.170309	na		13.7656	1.20244	5.81e-10	Up
PYU1_T007658	127.461	250.359	136.026	79.4552	125.187	-0.00093553	0.992596		183.404	1.20392	1.47e-93	Up
PYU1_T010575	397.188	335.938	369.901	192.516	340.475	-0.199243	3.32e-06		450.637	1.20479	1.45e-90	Up
PYU1_T015278	0.178041	2.31458	1.5784	6.31372	0.0497203	-2.17361	na		15.4704	1.20537	1.51e-10	Up
PYU1_T006459	0.302307	0.819286	2.41515	2.13568	0.546993	0.898523	na		4.92394	1.20686	8.41e-05	Up
PYU1_T001368	16.6571	11.7151	17.7547	16.8706	13.7692	-0.211168	0.192232		39.9869	1.20705	4.36e-33	Up
PYU1_T010801	1.01549	3.34348	5.70865	6.55731	0.845886	-0.202978	0.888943		15.3328	1.20761	6.29e-08	Up
PYU1_T010371	54.7847	51.1227	21.6936	17.676	54.8452	0.0229949	0.817147		41.5198	1.21537	6.48e-71	Up
PYU1_T009392	11903.5	17847.2	8687.73	1215.59	11213.4	-0.46728	2.46e-14		2622.88	1.21578	2.81e-05	Up
PYU1_T005598	78.1751	106.922	101.197	49.9064	75.2616	-0.0219254	0.83923		118.5	1.21599	3.87e-93	Up
PYU1_T008977	51.2757	86.319	111.57	54.2892	49.3822	-0.0342001	0.825371		128.544	1.21643	1.09e-56	Up
PYU1_T002577	662.839	921.671	757.032	471.789	789	0.158451	0.62229		950.879	1.22401	1.36e-06	Up
PYU1_T006352	323.296	247.679	120.32	71.3396	243.94	-0.378185	1.5e-22		169.458	1.22438	1.24e-93	Up
PYU1_T011078	36.0409	106.375	59.8515	29.9758	38.1602	0.095973	0.413243		70.8006	1.22448	1.95e-53	Up
PYU1_T012745	29.0457	38.0283	24.1166	6.83869	31.5607	0.154189	0.232682		16.3672	1.22953	5.35e-15	Up
PYU1_T008298	60.8417	46.9553	23.1144	9.19271	53.9564	-0.151011	0.00232598		21.963	1.23183	9.25e-44	Up
PYU1_T001008	11.703	14.5364	17.4395	13.9135	11.831	0.0222819	0.91191		31.5207	1.23305	8.36e-56	Up
PYU1_T004788	7.70485	12.9129	8.77824	5.15611	8.86877	0.222351	0.252211		10.9049	1.239	6.55e-16	Up
PYU1_T011056	70.1879	255.391	576.817	111.673	77.1547	0.170583	0.0403701		268.244	1.2421	4.96e-84	Up
PYU1_T007867	0	0.188762	0.746838	2.1562	0.015396	0.977221	na		4.85081	1.24596	0.000601143	Up
PYU1_T002163	0.648567	1.47918	2.37113	4.18249	0.757431	0.247645	0.394671		9.94631	1.24716	1.94e-59	Up
PYU1_T011393	6.91886	12.5158	13.2639	7.76403	6.49954	-0.0762589	0.760995		18.6555	1.25418	5.98e-31	Up
PYU1_T014531	383.808	528.2	354.961	133.243	354.08	-0.0814291	0.265194		321.277	1.25458	5.03e-58	Up
PYU1_T012133	607.683	757.951	559.509	225.779	575.379	-0.0422373	0.5584		549.069	1.25698	7.51e-154	Up
PYU1_T008005	5.31424	3.05644	3.04812	4.20156	4.33808	-0.263737	0.340692		10.2223	1.26041	2.94e-13	Up
PYU1_T002802	0.61008	0.90754	2.40871	1.73728	0.312704	-0.986305	0.181953		3.99421	1.26211	1.72e-07	Up
PYU1_T009268	38.823	72.7749	42.1561	29.5778	43.9508	0.210233	0.0013771		71.5641	1.26564	3.31e-71	Up
PYU1_T006549	24.2763	25.2966	5.4115	2.65064	23.4396	-0.0310064	0.796371		7.94152	1.266	7.62e-20	Up
PYU1_T013706	99.7813	77.7011	17.4111	4.5594	133.041	0.464329	1.04e-25		11.4936	1.2672	9.58e-19	Up
PYU1_T002240	0.23341	0.351828	0.312748	0.545177	0.231221	0.576677	0.517747		1.22094	1.26723	3.06e-06	Up
PYU1_T001369	28.8048	19.9261	31.3213	28.2484	24.3851	-0.226675	0.0373526		69.227	1.27177	2.76e-58	Up
PYU1_T011327	0.0675253	0.25164	0.51456	0.929048	0.0145657	-2.46135	na		2.39378	1.2753	2.95e-05	Up
PYU1_T008790	11.0761	6.36225	9.15961	11.4762	10.8043	-0.0242635	0.94291		29.7279	1.27655	1.77e-25	Up
PYU1_T012830	2.18096	3.20138	3.08491	2.63703	2.97401	0.511776	0.110035		6.71738	1.27658	1e-09	Up
PYU1_T008533	121.803	269.091	128.042	59.0122	136.755	0.190665	0.000641476		145.765	1.27944	6.06e-149	Up
PYU1_T006042	11.2766	9.43023	7.59857	2.96189	8.96354	-0.270311	0.418473		7.71242	1.28465	3.53e-05	Up
PYU1_T007665	18.6978	73.5981	94.7536	42.2412	18.9293	0.0328283	0.876113		103.946	1.28527	1.34e-87	Up
PYU1_T001385	4.76272	4.1672	6.57451	12.0526	4.80029	0.0103543	0.987811		24.2368	1.28552	5.64e-14	Up
PYU1_T006869	180.331	240.359	44.502	81.4219	157.131	-0.190015	4.28e-06		202.595	1.28688	1.2e-149	Up
PYU1_T013975	0.88121	3.93385	2.8685	1.80933	0.293614	-1.58183	0.0688268		4.47618	1.28717	4.98e-05	Up
PYU1_T000154	24.8562	44.038	15.7061	8.50318	28.4777	0.216591	0.00529995		20.9432	1.28887	5.8e-43	Up
PYU1_T013582	2.99251	14.7583	12.8308	12.7973	3.14408	0.115897	0.87036		32.1298	1.29254	1.51e-22	Up
PYU1_T009035	138.785	161.587	68.9738	13.3669	152.977	0.166169	0.000101019		33.1754	1.29305	3.43e-53	Up
PYU1_T014554	63.2545	83.6097	90.0767	60.5775	73.7004	0.243671	1.38e-05		150.076	1.29765	1.2e-79	Up
PYU1_T012831	107.263	146.999	76.1319	38.3701	122.222	0.210544	5.2e-08		95.425	1.29769	8.13e-106	Up
PYU1_T010088	234.586	267.446	152.212	84.431	267.077	0.210813	2.89e-06		209.59	1.29876	2.55e-131	Up
PYU1_T000710	54.6039	100.818	165.602	42.2337	46.0616	-0.222993	0.0133049		106.071	1.30071	6.95e-57	Up
PYU1_T014120	15.6218	23.566	13.9406	11.089	14.2362	-0.120647	0.651968		28.8903	1.30559	2.76e-25	Up
PYU1_T003874	27.4816	48.2514	33.5557	2.15242	35.1764	0.383455	2.94e-05		5.41103	1.30807	4.79e-06	Up
PYU1_T011839	0.275194	1.29361	1.06275	2.11093	0.502568	0.827468	na		5.02301	1.30859	2.14e-06	Up
PYU1_T007847	1.20893	1.67352	2.43759	2.9783	1.38731	0.201863	0.585484		10.3257	1.31103	9.32e-21	Up
PYU1_T002870	351.167	845.331	752.395	182.944	346.561	0.00991764	0.93774		464.893	1.31224	3.79e-58	Up
PYU1_T010598	30.5581	23.1431	19.1457	13.8394	36.1893	0.268568	0.0116942		35.2128	1.31323	1.45e-30	Up
PYU1_T013587	1.33339	3.62648	1.57891	0.969719	1.05527	-0.330506	0.549615		2.6035	1.31413	2.04e-05	Up
PYU1_T005927	31.211	52.9688	44.5743	11.7847	39.9361	0.373035	3.45e-05		30.0272	1.3197	4.36e-31	Up
PYU1_T008144	131.754	154.679	123.9	81.4285	127.179	-0.192697	0.648138		173.104	1.32275	3.42e-24	Up
PYU1_T002861	6.76513	5.87461	6.28425	6.72412	7.42364	0.138997	0.644957		16.8909	1.32315	5.74e-20	Up
PYU1_T009413	73.8623	63.6154	61.1756	37.5896	81.1187	0.155701	0.0128976		97.0851	1.32626	1.14e-64	Up
PYU1_T006624	22.5348	20.8794	8.30357	4.09112	24.112	0.128621	0.396299		10.2354	1.32715	4.15e-13	Up
PYU1_T005278	479.73	429.72	208.065	68.5392	541.279	0.196769	3.52e-08		171.413	1.32811	8.28e-140	Up
PYU1_T008137	115.166	137.41	106.893	71.9668	109.655	-0.232648	0.542683		151.134	1.33286	1.03e-08	Up
PYU1_T013576	22.4484	35.0572	30.9419	27.3563	22.4716	0.0920549	0.878208		60.6767	1.34108	2.57e-06	Up
PYU1_T006194	46.7166	50.4734	2.85121	0.324056	21.2052	-1.1139	5.92e-104	Down	0.837067	1.34531	0.000246589	Up
PYU1_T005800	22.1908	23.9875	17.0156	13.7325	18.8467	-0.205239	0.387349		35.9058	1.35231	1.34e-18	Up
PYU1_T003222	26.289	19.3833	9.88764	6.75041	35.7948	0.484288	7.91e-08		17.7066	1.35412	1.52e-17	Up
PYU1_T003725	4.95685	19.0659	53.3243	46.2302	4.76834	-0.00503424	0.994162		101.829	1.35767	5.07e-24	Up
PYU1_T006403	47.6026	91.4433	45.7211	15.1394	54.27	0.227862	0.0488799		41.0601	1.35859	8.5e-28	Up
PYU1_T008991	0.93786	0.367459	0.39646	2.03098	0.767914	-0.274585	0.803859		5.23062	1.36082	1.3e-06	Up
PYU1_T002957	23.1877	39.6669	27.2458	12.2215	28.8818	0.346861	0.00196476		31.9875	1.36268	7.84e-30	Up
PYU1_T005168	50.9723	44.8965	24.5115	2.544	67.5452	0.427996	6.45e-14		7.07949	1.36979	3.99e-13	Up
PYU1_T010879	9.7225	12.7631	10.4752	6.26724	9.95635	0.059193	0.765438		16.3984	1.37065	2.05e-40	Up
PYU1_T009422	54.5733	83.6986	46.3755	8.76508	49.6505	-0.105395	0.197244		22.958	1.37267	5.87e-43	Up
PYU1_T013014	56.4279	38.0237	76.416	139.277	57.8026	0.0721998	0.649144		360.236	1.37389	3.88e-57	Up
PYU1_T002790	0.226586	0.409832	0.280107	3.15985	0.332124	0.444103	na		8.52838	1.37772	5.12e-13	Up
PYU1_T008979	45.4726	52.96	73.7605	11.4943	41.7771	-0.0575435	0.682196		30.1735	1.38349	1.45e-28	Up
PYU1_T000352	19.5013	151.963	162.189	42.9588	25.8566	0.425732	2.7e-08		113.026	1.38733	5.76e-123	Up
PYU1_T014343	96.9347	165.477	95.7343	113.373	86.5522	-0.133567	0.0339607		303.724	1.39696	1.73e-193	Up
PYU1_T010413	7.62236	4.5191	3.00182	3.30394	4.48187	-0.852458	2.27e-11		9.54994	1.40026	6.29e-26	Up
PYU1_T002079	31.8281	51.7804	29.3456	12.5755	33.4627	0.0908165	0.292666		33.8195	1.40879	6.88e-64	Up
PYU1_T001263	0.340322	0.325014	0.311327	0.199144	0.356103	0.0747917	0.93774		0.658236	1.4118	0.000352285	Up
PYU1_T003229	34.2789	62.9004	21.669	15.4612	37.547	0.153618	0.0150577		41.8803	1.41453	1.03e-91	Up
PYU1_T014110	4.26374	7.5512	9.02366	5.23649	3.22074	-0.400208	0.222716		15.2771	1.41465	1.88e-22	Up
PYU1_T003848	16.9205	53.7942	12.5399	7.70956	21.1722	0.366742	0.000631512		20.7728	1.41895	1.08e-31	Up
PYU1_T013417	20.4188	21.9723	11.232	3.101	20.6707	0.0451569	0.643267		8.41619	1.41991	6.33e-35	Up
PYU1_T007421	14.2678	9.05778	3.75685	0.960774	7.36144	-0.78232	3.91e-11		2.3235	1.42029	6.4e-06	Up
PYU1_T010309	12.0882	12.0007	14.1111	15.9532	11.4686	-0.0654175	0.618908		41.6449	1.42048	5.19e-112	Up
PYU1_T013139	10.241	20.9868	33.773	11.8342	10.7965	0.119563	0.610713		32.2416	1.42394	2.37e-45	Up
PYU1_T004529	35.391	36.006	31.4628	10.7182	36.0659	0.0357071	0.836038		29.2058	1.42408	3.02e-47	Up
PYU1_T000241	0.227785	0.18945	0.346131	0.56917	0.228002	0.0476378	0.973018		1.52179	1.442	6.68e-05	Up
PYU1_T006625	3.95641	15.983	9.83241	5.19863	3.72978	-0.0364698	0.941195		14.2529	1.44429	2.45e-24	Up
PYU1_T014695	6.24028	7.86654	5.245	3.07374	8.5982	0.504298	0.00192359		8.90253	1.44861	7.42e-17	Up
PYU1_T002813	25.2187	38.8387	15.2092	8.34506	20.9614	-0.179871	0.326748		23.6718	1.45296	4.64e-18	Up
PYU1_T002877	4.81833	0.296579	0.922735	1.08241	3.50217	0.476639	0.236328		1.79814	1.45411	3.03e-05	Up
PYU1_T003343	219.219	391.378	187.184	54.1122	196.243	-0.136082	0.00143968		151.182	1.46399	1.18e-128	Up
PYU1_T001333	193.511	352.69	234.564	94.7877	152.18	-0.570353	0.124539		175.606	1.46953	7.41e-06	Up
PYU1_T005446	3.28563	3.81377	2.64675	2.07005	3.45384	-0.0806757	0.874792		5.86265	1.47288	5.5e-08	Up
PYU1_T005444	10.341	51.3941	6.98001	2.51809	5.47606	-0.933582	2.47e-12		6.60368	1.48414	4.72e-15	Up
PYU1_T010011	19.741	26.9751	18.0243	15.3601	22.8671	0.218591	0.0568401		45.3126	1.48572	4.65e-59	Up
PYU1_T007067	47.0571	100.824	54.5821	40.8459	55.3641	0.232661	0.00341354		114.979	1.48746	1.48e-98	Up
PYU1_T013354	984.075	1554.46	1701.31	364.255	902.616	-0.0824703	0.40016		832.186	1.4944	4.21e-06	Up
PYU1_T011991	27.3781	25.6766	14.8313	5.30766	26.9709	0.469364	0.00343908		18.293	1.50341	1.4e-12	Up
PYU1_T001265	0.61003	0.772654	0.788448	0.616239	0.454312	-0.39242	0.725121		1.6768	1.5069	0.000632586	Up
PYU1_T005569	1.18736	4.01752	0.681513	0.579037	1.39311	0.196639	0.662321		1.72377	1.51446	1.7e-06	Up
PYU1_T013353	1093.32	1716	1907.25	398.953	1000.7	-0.232304	0.000517711		924.109	1.51612	2.74e-10	Up
PYU1_T003450	2.76566	2.68864	1.46468	1.06324	2.64438	-0.0345679	0.952413		3.17759	1.51627	1.77e-06	Up
PYU1_T010121	0.272355	0.725232	0.361519	0.898521	0.137689	-0.776025	0.457993		2.72457	1.51791	1.17e-09	Up
PYU1_T014905	63.7598	46.212	19.5027	1.91666	54.8806	-0.160012	0.084427		5.17114	1.52294	1.98e-05	Up
PYU1_T014106	0.220399	0.126944	0.282428	0.352819	0.168314	-0.377506	na		1.35754	1.52609	0.000580923	Up
PYU1_T003032	21.822	49.2335	40.0483	15.1054	22.671	0.100418	0.67522		43.5661	1.52698	6.04e-34	Up
PYU1_T001614	1.61244	1.83658	1.51164	0.946743	1.01424	-0.648391	0.0945246		2.8159	1.53196	2.3e-08	Up
PYU1_T004981	7.75856	25.4014	61.1426	13.8572	12.0023	0.621787	0.000878325		41.2308	1.53644	8.33e-39	Up
PYU1_T014913	14.5899	33.0457	23.497	14.9961	14.2523	-0.00459473	0.979463		44.4664	1.54454	1.41e-110	Up
PYU1_T002814	52.0922	69.5515	22.1809	11.8974	53.2991	0.0525178	0.635727		35.8279	1.54768	2.27e-53	Up
PYU1_T011183	7.91925	12.0453	11.6038	12.3418	6.87151	-0.182194	0.430476		36.6235	1.54945	5.42e-59	Up
PYU1_T003724	1.19007	7.55905	17.712	16.7022	1.41043	-0.168518	0.950742		29.9201	1.56553	1.17e-25	Up
PYU1_T003723	0.305259	4.67767	10.4198	15.289	0.238091	-0.531929	na		45.1384	1.5808	1.47e-73	Up
PYU1_T000340	59.1434	88.2623	115.568	12.3157	79.6465	0.454869	7.14e-20		37.3502	1.58111	5.52e-78	Up
PYU1_T013457	287.709	679.246	494.954	59.7612	296.724	0.061231	0.3208		155.813	1.58149	3.97e-143	Up
PYU1_T011184	3.72066	4.19034	3.71566	4.40468	3.11448	-0.24115	0.55765		13.6562	1.59195	9.64e-24	Up
PYU1_T013490	0.0607743	0.16098	0.348966	3.91217	0.045382	-1.02838	na		10.8242	1.59571	1.61e-06	Up
PYU1_T006693	22.6853	26.5631	24.1416	7.41829	23.0177	0.0508568	0.758635		22.6385	1.59676	3.28e-42	Up
PYU1_T006611	38.8403	105.831	111.702	27.4252	44.0868	0.223615	0.00833639		84.2219	1.59768	2.84e-97	Up
PYU1_T001141	1.08555	1.22433	1.65657	3.32328	1.08161	0.163982	0.836038		8.0601	1.59933	7.83e-31	Up
PYU1_T011170	24.5243	29.807	16.3591	8.53284	26.4252	0.13663	0.172148		26.2312	1.60838	3.4e-65	Up
PYU1_T003204	1.31305	14.6278	14.8564	18.3228	0.966974	0.184469	na		63.5259	1.61708	5.07e-08	Up
PYU1_T004617	0.740507	0.833707	0.810577	0.649949	0.790535	0.0777891	0.935937		2.28058	1.62645	8.68e-05	Up
PYU1_T010502	4.60831	6.44197	2.34285	1.58104	5.53663	0.316688	0.0498695		4.65868	1.62788	4.03e-17	Up
PYU1_T013662 (PuFLP)	8.77685	113.935	154.788	47.2804	5.82002	-0.564963	0.0018856		146.556	1.63299	2.15e-152	Up
PYU1_T015053	0.0906713	2.22236	1.337	4.00886	0.0316943	-1.74632	na		12.7585	1.6373	4.03e-21	Up
PYU1_T008482	31.0391	8.34937	5.22283	3.2009	35.0859	0.190012	0.0180852		10.2051	1.63993	4.52e-21	Up
PYU1_T010568	2.99691	9.13631	9.53191	9.74471	2.9465	0.0485313	0.904382		30.863	1.64069	2.11e-80	Up
PYU1_T006001	286.504	167.633	41.3886	7.65375	319.013	0.118887	0.206005		17.2522	1.64453	4.64e-08	Up
PYU1_T014305	2.20733	1.56784	2.4268	3.90159	2.21182	0.0200492	0.977742		12.4493	1.64549	1.39e-19	Up
PYU1_T006249	38.6107	21.0017	24.0071	10.5244	36.6163	-0.0581408	0.490439		33.1657	1.66831	8.62e-154	Up
PYU1_T006834	31.2301	26.3602	67.6208	149.058	70.2419	1.18607	4.1e-55	Up	483.584	1.67497	2.56e-197	Up
PYU1_T004741	41.6917	71.3463	43.6791	14.3829	42.1642	0.0574908	0.557576		46.8903	1.67808	2.03e-108	Up
PYU1_T000152	64.7503	117.826	31.9894	12.6295	78.4399	0.113135	0.383585		43.0907	1.68683	3.07e-36	Up
PYU1_T007493	32.2177	28.6301	12.8429	2.01362	31.6357	-0.00961526	0.965408		7.12211	1.70232	2.24e-11	Up
PYU1_T012134	82.4466	86.6044	51.4787	21.8494	93.1525	0.231634	3.45e-05		73.9223	1.7079	5.54e-145	Up
PYU1_T011881	821.137	968.48	305.588	16.8976	828.816	0.0359799	0.52503		56.1569	1.7096	2.44e-90	Up
PYU1_T013569	3.62136	4.18594	4.41627	2.48371	2.32556	-0.658334	0.174895		8.09535	1.71498	1.47e-06	Up
PYU1_T002869	266.977	605.086	410.191	170.264	314.899	0.264672	1.02e-06		575.823	1.72071	3.79e-125	Up
PYU1_T013492	0	0.0601153	0.34114	3.5707	0.017556	na	na		9.64314	1.72223	4.94e-07	Up
PYU1_T007852	0.804131	1.73448	4.60504	5.33687	0.645429	-0.690389	0.0878727		19.6388	1.72402	5.21e-55	Up
PYU1_T005169	63.4115	38.7457	11.9992	3.72103	77.0422	0.297211	4.31e-08		12.2645	1.7281	7.38e-39	Up
PYU1_T008269	41.9397	77.3085	99.1442	19.5987	42.2637	0.0389462	0.728945		66.3408	1.74379	4.3e-163	Up
PYU1_T011410	0.812093	0.655545	1.06577	1.35289	0.758716	0.00794747	0.98821		2.68181	1.74487	1.65e-15	Up
PYU1_T013487	2.44797	7.07142	2.02926	6.5771	0.859412	-1.44019	3.91e-07	Down	16.1437	1.75654	1.78e-45	Up
PYU1_T010419	10.7144	7.05516	4.37974	3.62791	7.78542	-0.638861	4.77e-06		10.0867	1.76374	5.31e-21	Up
PYU1_T011020	50.7435	69.4722	20.5022	10.195	58.117	0.227185	0.000466629		35.1575	1.76424	1.05e-123	Up
PYU1_T000429	339.965	250.264	30.3528	13.1802	290.15	-0.0355528	0.886466		42.0369	1.76754	1.53e-06	Up
PYU1_T011856	260.894	360.164	185.739	77.7713	265.731	0.0611733	0.384844		269.643	1.77436	8.22e-130	Up
PYU1_T001684	46.0595	81.6731	40.2046	22.9513	56.4863	0.316158	0.000255983		79.808	1.78325	1.28e-84	Up
PYU1_T014947	73.8079	19.2011	5.6326	1.55813	66.5913	-0.0902258	0.477243		5.42186	1.7865	1.24e-09	Up
PYU1_T013416	79.4146	76.2336	27.1032	3.63019	72.1783	-0.115504	0.0382835		12.7508	1.79274	6.39e-87	Up
PYU1_T011408	5.20386	2.78966	1.54111	1.25602	6.43887	0.295764	0.00802905		2.96886	1.79945	5.52e-20	Up
PYU1_T004561	1986.42	1740.44	1109.18	503.372	1798.77	-0.109639	0.0139976		1782.7	1.80981	6.52e-138	Up
PYU1_T012364	13.1857	15.8785	7.7579	0.788278	21.7868	0.744057	1.88e-20		2.91295	1.81374	4.02e-11	Up
PYU1_T013874	0.179875	0.789816	0.338788	0.501507	0.289045	0.562605	0.588792		1.78368	1.81535	1.93e-08	Up
PYU1_T008237	19.0286	21.234	5.50726	0.946361	20.9489	0.153135	0.355603		3.24822	1.83595	4.57e-06	Up
PYU1_T009296	24.3876	48.6969	29.7704	6.74953	19.2011	-0.308415	0.074201		25.2743	1.83616	1.32e-30	Up
PYU1_T014301	26.4634	8.80327	6.49909	3.80027	24.1853	-0.0958289	0.613313		14.0894	1.84925	2.45e-23	Up
PYU1_T010372	11.8414	11.2288	3.76936	3.15168	12.3776	0.0876982	0.607569		11.6432	1.86456	2.38e-47	Up
PYU1_T012415	0.150024	1.43049	1.8872	4.42311	0.407519	1.16504	na		17.1202	1.90259	4.39e-26	Up
PYU1_T005439	3.44721	37.9454	13.2022	0.234755	5.23848	0.629002	7.03e-05		0.92499	1.90927	0.000136638	Up
PYU1_T014919	51.8276	13.1006	4.00204	1.13916	47.7922	-0.0196454	0.91742		4.03971	1.91117	1.5e-05	Up
PYU1_T012296	13.4284	10.0037	4.84621	0.469696	15.8123	0.105046	0.540785		1.34763	1.92601	3.46e-05	Up
PYU1_T014906	61.5205	50.2959	22.9647	2.21527	51.7085	-0.208372	0.0683541		6.63766	1.93154	1.17e-12	Up
PYU1_T013767	23.6546	25.9949	42.8508	50.6673	20.0078	-0.207764	0.14757		196.347	1.93518	8.53e-185	Up
PYU1_T004261	0.028905	0.029625	0.104082	0.892118	0.0660477	1.01572	na		3.31501	1.93797	4.8e-07	Up
PYU1_T000825	12.9921	20.3689	26.2657	21.2327	12.5094	-0.0366849	0.815966		82.6693	1.9444	7.95e-215	Up
PYU1_T002810	3.11898	4.8814	6.55349	10.0374	2.55285	-0.188088	0.498819		38.3235	1.95263	3.74e-159	Up
PYU1_T010276	497.738	765.639	500.221	57.9389	520.34	-0.0969829	0.445719		249.53	1.96872	2.36e-37	Up
PYU1_T003417	400.254	202.612	8.29013	9.97942	449.919	0.198793	2.57e-08		40.2204	1.97511	2.58e-103	Up
PYU1_T009137	90.988	30.7721	15.8479	3.45375	112.188	0.330794	5.27e-15		13.6792	1.98054	8.7e-63	Up
PYU1_T009090	3.49365	5.7624	6.93254	4.93073	3.03082	-0.194263	0.643013		19.4901	1.98104	5.01e-44	Up
PYU1_T003990	537.521	578.869	405.949	198.612	865.591	0.703397	1.13e-68		808.668	2.01468	3.84e-250	Up
PYU1_T011409	0.184825	0.310534	0.363609	2.04948	0.074288	-1.29698	0.0629233		8.41226	2.01664	4.81e-82	Up
PYU1_T004182	175.155	112.046	128.15	49.5282	180.586	0.0721464	0.284101		202.789	2.02299	1.76e-229	Up
PYU1_T006563	175.415	180.202	100.752	1.86409	104.764	-0.722965	1.07e-76		7.86518	2.0453	7.88e-36	Up
PYU1_T006564	260.297	400.014	556.028	20.9589	157.923	-0.679503	3.16e-45		86.9933	2.04745	3.24e-82	Up
PYU1_T005471	15.336	26.758	6.32841	2.97013	18.0481	0.261606	0.0371757		6.42334	2.09138	1.57e-20	Up
PYU1_T006837	5.95091	5.59694	8.45576	3.13093	6.42622	0.135328	0.693178		13.508	2.09951	2.12e-32	Up
PYU1_T011507	568.248	261.189	33.2826	1.76887	534.354	-0.0690555	0.20013		7.58931	2.10317	7.65e-22	Up
PYU1_T014308	66.0297	28.1123	14.947	7.27483	72.9386	0.160552	0.0512342		32.0806	2.11086	6.27e-59	Up
PYU1_T013879	0.587851	0.748315	0.448219	0.457922	1.12299	0.908911	0.125381		2.10619	2.11133	2.11e-07	Up
PYU1_T010414	10.3543	5.99417	2.98212	3.26594	6.20575	-0.753269	9.56e-05		13.8541	2.12122	9.52e-18	Up
PYU1_T011460	27.3554	38.2508	35.93	7.33868	26.7302	-0.00488786	0.985125		32.5453	2.14112	3.11e-56	Up
PYU1_T006193	5.05302	6.79102	5.9508	8.72612	5.31644	0.0968033	0.610713		38.9274	2.14739	2.05e-206	Up
PYU1_T011060	101.797	65.6086	67.5661	32.6079	63.035	-0.689689	8.82e-48		145.17	2.15175	0	Up
PYU1_T001375	1.40778	2.19112	3.61186	1.46931	2.39837	0.675809	0.0439246		7.2125	2.19836	9.67e-28	Up
PYU1_T003991	34.6668	60.554	33.8123	12.9277	43.0309	0.352587	1.9e-07		60.4949	2.22056	1.12e-162	Up
PYU1_T001402	33.5038	6.8496	2.1482	0.418719	36.157	0.133812	0.16579		1.97595	2.23868	4.47e-08	Up
PYU1_T005436	0.308229	31.3415	46.6373	1.78642	0.097119	-0.732849	na		8.62722	2.24924	1.15e-07	Up
PYU1_T009918	41.8143	122.05	82.4222	80.5395	53.2743	0.356302	6.73e-05		392.291	2.27253	1.53e-211	Up
PYU1_T010275	661.094	920.548	559.624	65.8076	664.229	-0.138721	0.542765		299.205	2.29015	4.87e-62	Up
PYU1_T004155	10.2248	10.0003	5.93911	3.62132	15.4351	0.60199	4.82e-12		19.0804	2.30478	5.43e-99	Up
PYU1_T004307	191.92	190.23	136.392	37.1983	202.836	0.113326	0.0568354		188.022	2.32163	2.92e-238	Up
PYU1_T006565	1332.17	2713.79	2420.61	59.1069	904.185	-0.546153	3.89e-46		304.93	2.36121	5.91e-155	Up
PYU1_T002882	30.2274	63.8011	53.4714	18.2441	54.0035	1.10954	7.84e-27	Up	87.3656	2.37413	9.67e-85	Up
PYU1_T002043	11.3742	9.9412	5.604	5.82966	9.46358	-0.23625	0.0659885		31.015	2.40416	4.11e-117	Up
PYU1_T008387	277.483	200.565	108.241	0.303156	201.654	-0.436699	1.96e-16		1.6638	2.4451	0.000145895	Up
PYU1_T003719	0.788467	5.50293	11.3024	11.7186	0.825503	-0.585863	na		24.9564	2.46069	8.44e-06	Up
PYU1_T003031	94.1157	79.717	30.1967	6.69822	88.6363	-0.0434114	0.721173		38.0855	2.47186	2.21e-70	Up
PYU1_T005859	4.18318	11.4716	4.90315	5.32904	1.60198	-1.38129	6.91e-15	Down	30.5502	2.48994	1.42e-180	Up
PYU1_T012071	50.5045	112.035	29.9521	0.698231	46.4757	-0.0858657	0.334701		4.13277	2.49047	3.97e-20	Up
PYU1_T011081	0.0724917	0.267807	0.729346	1.58347	0.146481	0.146109	na		8.64236	2.51287	2.84e-24	Up
PYU1_T011399	6.17765	12.3849	9.04566	3.40196	8.32417	0.456871	0.00121364		19.7168	2.52202	1.48e-98	Up
PYU1_T001354	66.465	74.3653	87.3494	90.5651	51.7812	-0.336076	1.22e-06		529.522	2.55105	0	Up
PYU1_T005437	0.147444	3.66742	7.57517	0.371791	0.0923163	-0.96978	na		2.43872	2.5554	2.17e-08	Up
PYU1_T013055	11.5793	11.209	12.8181	11.1047	10.3353	0.0655708	0.948012		22.3597	2.56016	8.65e-13	Up
PYU1_T011398	0.0766287	0.392821	0.211169	0.188263	0.211063	1.25709	na		1.12677	2.56524	3.34e-07	Up
PYU1_T000430	339.303	250.161	30.2978	13.013	289.503	0.0372198	0.886893		42.0571	2.61606	3.82e-10	Up
PYU1_T015160	0.163289	1.65358	0.817558	2.80569	0.0677717	-0.929467	na		11.3246	2.65246	2.42e-11	Up
PYU1_T002039	4.07188	26.2537	14.0718	4.72961	0.375332	-3.41184	2.37e-31	Down	30.2749	2.6547	8.14e-145	Up
PYU1_T010499	13.5891	38.1959	29.6447	3.38693	21.8866	0.69473	1.96e-06		21.4757	2.65694	1.07e-34	Up
PYU1_T006554	2.79993	2.8082	4.23542	3.18074	2.95904	0.115032	0.647235		20.6316	2.68904	9.23e-160	Up
PYU1_T013872	3.21061	10.54	9.04591	2.5167	3.71354	0.237765	0.202878		16.0564	2.69454	6.4e-136	Up
PYU1_T007290	48.6318	32.3265	7.0175	1.31113	54.7935	0.199193	0.00277407		9.16484	2.74502	6.9e-43	Up
PYU1_T013972	25.5722	19.421	6.5108	2.05921	24.0068	-0.0674366	0.725121		14.6761	2.81808	4.13e-45	Up
PYU1_T009102	3.90845	76.2554	64.2178	9.46067	3.51358	-0.152633	0.608622		69.1492	2.86043	0	Up
PYU1_T005114	0.16532	0.0639347	0.253769	0.269743	0.120342	-0.302409	na		1.95106	2.87625	3.22e-06	Up
PYU1_T013973	8.48813	2.49251	0.965481	0.300309	8.577	0.0496634	0.892901		2.37315	2.93629	1.61e-07	Up
PYU1_T008994	2.67078	3.09125	4.55648	0.284092	4.37767	0.699045	0.0156553		0.851176	2.94491	0.000498213	Up
PYU1_T014299	2.56389	2.70896	1.24884	0.691423	4.47511	0.821862	0.029747		4.41151	2.99411	8.46e-10	Up
PYU1_T006550	6.91759	7.51087	3.04284	2.47114	7.25241	0.246799	0.323549		16.649	3.04595	1.63e-123	Up
PYU1_T006562	724.769	1549.75	1404.58	4.25688	399.894	-0.824323	1.19e-119		34.6541	3.0697	1.03e-96	Up
PYU1_T005434	0.592044	42.8102	65.5222	2.07805	0.171372	-2.55487	na		13.0793	3.09325	6.42e-33	Up
PYU1_T003385	0	0	0.130053	0.362006	0.0435437	1.93729	na		3.41441	3.14532	3.64e-09	Up
PYU1_T008725	7.05657	1.9902	1.12317	0.262429	9.7794	0.480247	0.0795902		2.07004	3.17105	1.65e-05	Up
PYU1_T005860	1.38661	3.84669	1.37642	1.36534	0.645747	-0.857265	0.197341		11.2454	3.20215	1.43e-39	Up
PYU1_T003515	0.390997	0.626394	0.440894	0.41536	0.115268	-1.69834	0.0338205		3.86531	3.20626	7.36e-31	Up
PYU1_T002038	0.826001	12.5062	3.6457	1.21844	0.151542	-2.66051	na		9.96038	3.26946	1.97e-15	Up
PYU1_T006551	0.182392	0.279066	0.1634	0.121652	0.299789	0.676497	na		1.24002	3.35051	3.17e-07	Up
PYU1_T008262	0.971667	0.880029	0.945246	2.45168	1.25587	0.401686	0.392187		26.7142	3.38581	1.04e-181	Up
PYU1_T006552	3.16627	3.05327	1.10006	0.871166	3.25046	0.190804	0.7579		6.0665	3.4293	5.16e-39	Up
PYU1_T000317	3.89256	4.89483	4.22348	4.33797	3.7793	-0.0617354	0.87842		47.9965	3.46783	1.54e-298	Up
PYU1_T004306	0.374542	0.734694	1.42312	0.579913	0.318706	0.0143692	0.992398		6.143	3.54558	8.55e-32	Up
PYU1_T013877	2.46963	9.71826	7.76599	1.43482	3.47014	0.502928	0.0378958		17.5089	3.6273	1.75e-128	Up
PYU1_T013878	2.22344	8.38424	8.18361	0.581211	3.79013	0.775996	3.66e-05		8.23859	3.77988	1.13e-70	Up
PYU1_T015111	0.033644	0	0	0.0256977	0.0642307	0.608521	na		1.13385	3.88767	3.09e-05	Up
PYU1_T012331	0.678379	0.476651	0	0.056317	0.513934	-0.473915	0.607339		1.03114	4.08226	2.66e-07	Up
PYU1_T002036	0.24525	3.32833	1.14053	1.0934	0.0345457	-3.16356	na		16.4123	4.08477	1.18e-95	Up
PYU1_T009941	0.728921	5.27344	2.16028	4.40952	0.502234	-0.490434	0.608935		85.3211	4.2389	0	Up
PYU1_T012024	0.308163	0.454592	0.785921	1.34284	0.439703	na	na		13.9317	4.27311	2.3e-09	Up
PYU1_T013971	0.0998947	0.077883	0.22391	0.178444	0.0253527	-0.590706	na		3.36111	4.27795	5.25e-13	Up
PYU1_T014298	1.43203	0.916164	0.428685	0.106138	1.6915	0.345348	0.632976		2.38685	4.33289	9.06e-10	Up
PYU1_T007848	0.608313	1.46337	1.41842	0.411735	1.46579	1.21528	0.0205664		10.3637	4.47101	1.77e-46	Up
PYU1_T000654	120.781	104.124	34.2705	28.4872	150.692	0.292682	1.26e-07		792.771	4.55737	0	Up
PYU1_T012023	0.111708	0.324671	1.44339	2.29993	0.397017	1.11617	na		55.7598	4.56516	7.52e-185	Up
PYU1_T013873	0.049878	0.26327	0.122281	0.107277	0.0826463	0.76589	na		2.70962	4.61211	1.24e-58	Up
PYU1_T012021	0.257857	0.292631	0.742812	0.985886	0.323863	-0.38121	na		22.1456	5.52149	8.03e-59	Up
PYU1_T014979	2.43642	1.30123	0.099548	0.049202	1.61026	-0.537489	0.405898		2.40978	5.58032	4.64e-06	Up
PYU1_T000653	55.7173	69.6112	17.3183	20.2074	84.4557	1.32838	3.7e-28	Up	950.525	5.95137	0	Up
PYU1_T000620	26.5359	26.3597	8.60388	9.00979	42.3425	0.949399	2.33e-09		471.848	6.0277	4.05e-161	Up
PYU1_T007440	3.2354	1.18117	0.4798	0.262444	4.66117	0.561282	0.00869402		17.5054	6.02867	7.94e-15	Up
PYU1_T013899	0.045811	0.0905623	0.0873193	0.082985	9.86201	7.91924	3e-43	Up	7.38667	6.07126	7.49e-57	Up
PYU1_T003505	1.75847	0.60806	0.216171	0.198238	1.50229	-0.143376	0.80257		14.8483	6.27801	2.19e-10	Up
PYU1_T001203	0	0	0	0	0.0161843	1.841	na		0.734382	7.20715	2.87e-07	Up
PYU1_T004547	0	0	0	0	0.237863	4.96842	na		3.32544	8.17729	3.68e-10	Up
PYU1_T000446	2.19672	0.2837	0.373175	0.267637	5.25117	1.26751	9.39e-22	Up	0.0528707	-2.3309	0.00363951
PYU1_T008428	0.945335	0.585399	1.01333	0.433891	0.23021	-2.08491	2.51e-07	Down	0.0920607	-2.03627	0.00278916
PYU1_T013257	4.96912	12.3709	27.6183	38.394	1.65177	-1.5887	6.05e-09	Down	20.4473	-0.942925	2.85e-20
PYU1_T014224	29.5806	21.6393	26.5213	67.2776	17.9088	-1.35675	3.45e-20	Down	53.9186	-0.930269	5.27e-26
PYU1_T013366	9.55419	1.75429	11.8166	100.385	19.1248	1.01499	2.9e-14	Up	54.8377	-0.896493	1.07e-34
PYU1_T007761	36.9877	108.83	13.7825	4.04217	14.0977	-1.37151	5.19e-32	Down	2.07477	-0.873602	0.0192696
PYU1_T011779	13.9458	10.5433	25.03	52.5638	5.89704	-1.21218	6.35e-17	Down	31.3052	-0.760717	1.47e-20
PYU1_T011396	11.9558	17.4346	19.5268	59.0411	6.02757	-1.01326	2.83e-07	Down	36.8897	-0.719293	0.0231554
PYU1_T002848	15.0589	61.2804	196.788	113.105	23.0376	1.05755	7.99e-12	Up	69.7417	-0.714406	8.15e-20
PYU1_T012794	4.34785	3.62867	7.84928	4.07062	2.0844	-1.07009	2.31e-07	Down	2.58348	-0.697618	0.000856581
PYU1_T012161	6.06433	18.2397	10.5232	7.4457	2.12599	-1.53977	8.49e-06	Down	4.76913	-0.631123	0.0173928
PYU1_T011414	3.09641	2.60935	7.41079	13.3859	1.97647	-1.28613	9.6e-05	Down	12.1265	-0.557384	1.53e-06
PYU1_T001989	0.946268	1.34552	1.74926	1.68221	1.89374	1.00149	8.32e-09	Up	1.20344	-0.486625	0.0119429
PYU1_T009778	7.24462	82.8781	204.055	237.971	2.95186	-1.41857	3.29e-12	Down	180.046	-0.414449	2.99e-07
PYU1_T001534	3.51052	18.9964	97.3147	174.266	1.01016	-1.70621	2.38e-10	Down	135.072	-0.382302	7.07e-12
PYU1_T000769	3.23127	3.98747	32.8698	103.548	1.57036	-1.03202	3.03e-06	Down	82.909	-0.341919	1.49e-09
PYU1_T009208	3.58066	7.22751	10.3021	14.4937	1.57414	-1.1404	8.23e-05	Down	12.3855	-0.252405	0.0447674
PYU1_T006952	5.28754	28.1738	39.665	74.6415	2.00977	-1.37678	3.52e-15	Down	63.8886	-0.244447	0.000484658
PYU1_T006240	1.19807	5.00524	20.5136	31.67	0.310419	-1.77469	2.89e-05	Down	27.8549	-0.229902	0.00539023
PYU1_T011580	4.78498	3.84335	13.8224	12.8842	2.29463	-1.09607	5.82e-09	Down	11.3655	-0.222219	0.0965943
PYU1_T002945	9.86827	21.1891	12.0532	16.8234	4.54571	-1.07686	6.57e-12	Down	14.8157	-0.209179	0.11159
PYU1_T010172	110.119	10.6678	1.42569	0.215942	50.6349	-1.09316	1.3e-61	Down	0.159363	-0.207171	0.927326
PYU1_T013067	1.29608	7.61451	17.7761	34.3969	0.584118	-1.19416	0.00010515	Down	31.9487	-0.134564	0.100182
PYU1_T006147	1.43223	4.48888	9.2453	16.3175	0.510301	-1.43714	0.000187533	Down	15.6468	-0.0827401	0.495999
PYU1_T002780	12.7499	4.16437	2.7723	2.37216	4.64318	-1.57568	1e-18	Down	2.62512	-0.0584408	0.91208
PYU1_T002793	1.10546	0.182195	0.209832	0.049383	2.25252	1.04709	0.0001422	Up	0.052604	-0.0396716	0.987603
PYU1_T001504	307.818	1801.83	2365.85	3173.4	151.056	-1.01083	7.55e-70	Down	3215.63	-0.00759742	0.949638
PYU1_T014159	1.15275	13.0859	27.1782	30.9672	0.43345	-1.47315	0.000205358	Down	31.9463	0.0195593	0.867831
PYU1_T006497	6.16725	13.9208	26.4596	26.9293	2.74023	-1.15145	3.04e-13	Down	28.0823	0.0466526	0.675691
PYU1_T006195	7.64904	10.5499	0.240818	0.159177	1.60171	-2.24102	4.73e-74	Down	0.193165	0.142322	0.882232
PYU1_T012853	1.54126	5.39345	14.4677	25.3637	0.113349	-3.91481	0.000263899	Down	28.8852	0.145498	0.414823
PYU1_T000160	4.23089	8.69023	14.8373	3.95379	8.47575	1.00816	1.6e-17	Up	4.90067	0.28881	0.0976928
PYU1_T003635	0.579898	1.238	1.26535	1.49355	1.33621	1.22025	0.000555993	Up	1.80218	0.312703	0.300101
PYU1_T012285	8.36978	11.8387	30.9174	10.7763	23.3951	1.53057	1.27e-47	Up	13.7445	0.328566	0.0340372
PYU1_T005252	6.62965	79.6143	62.9093	30.849	3.03762	-1.1319	6.8e-21	Down	39.2144	0.337459	4.69e-06
PYU1_T002778	7.96669	2.49275	2.01264	1.81834	2.8895	-1.57646	2.41e-14	Down	2.34114	0.347797	0.351046
PYU1_T008270	0.548902	0.404023	0.886841	0.234388	1.31262	1.43513	0.000140571	Up	0.309489	0.380276	0.697018
PYU1_T001361	7.21471	24.2431	13.0588	3.62046	3.13581	-1.16895	9.42e-08	Down	4.81602	0.411907	0.136417
PYU1_T008588	1.15986	0.489622	0.189083	0.192307	0.141152	-3.07086	2.1e-05	Down	0.257641	0.428183	0.729977
PYU1_T001235	4.01208	44.4611	128.218	152.2	0.946486	-2.1201	5.74e-16	Down	204.881	0.437035	5.35e-15
PYU1_T009281	10.276	12.8507	33.9035	68.8451	25.3414	1.30275	2.1e-44	Up	97.6089	0.494132	2.7e-16
PYU1_T009655	0.672814	8.53349	35.1328	9.80476	1.96213	1.57943	2.66e-08	Up	14.5454	0.534164	3.28e-07
PYU1_T011268	12.2892	26.3531	42.3556	19.1469	24.4141	1.03821	5.38e-09	Up	30.2075	0.593414	0.000289446
PYU1_T013199	2.30776	2.31286	1.42936	0.234846	4.59073	1.08257	8.42e-05	Up	0.462139	0.612002	0.59366
PYU1_T001346	0.522738	5.33634	0.870898	0.896121	0.14457	-1.85325	0.000390764	Down	1.38586	0.661892	0.0301233
PYU1_T013486	1.39128	11.2266	7.04593	43.4595	0.271561	-2.4394	1.62e-09	Down	68.7364	0.664754	2.86e-29
PYU1_T009904	8.54955	18.7062	27.7035	31.9541	19.2615	1.19663	6.38e-19	Up	51.8831	0.683331	4.12e-16
PYU1_T007999	40.8186	50.2333	21.566	15.2939	17.7807	-1.16947	2.91e-36	Down	25.2345	0.703853	2.02e-09
PYU1_T011269	8.76322	24.7421	37.7998	15.6021	21.8843	1.34078	3.74e-63	Up	26.5106	0.747336	7.97e-12
PYU1_T002956	6.41704	5.60752	3.24059	2.34177	3.14625	-1.03705	8.29e-06	Down	4.07622	0.784689	0.0227829
PYU1_T009021	175.845	249.486	114.103	86.7673	76.8156	-1.18446	1.26e-166	Down	151.414	0.79374	7.16e-38
PYU1_T011213	4.79576	27.6812	44.3561	71.3754	1.14345	-2.08902	1.17e-16	Down	130.849	0.871343	1.43e-31
PYU1_T005445	9.10201	35.4662	6.16408	2.43998	4.76638	-1.04322	2.98e-14	Down	4.52084	0.980622	1.99e-06
PYU1_T004653	1.46466	0.981334	0.995616	3.44575	3.28216	1.18206	1.94e-16	Up	7.03738	0.99648	1.49e-21
PYU1_T002779	13.0632	3.78373	1.68795	1.44339	4.33692	-1.60024	1.08e-08	Down	1.4609	1.13743	0.6198
PYU1_T009242	6.51016	5.77665	1.13191	0.241244	2.87181	-1.11648	0.00034023	Down	0.559769	1.35491	0.326455
PYU1_T011814	18.564	5.64301	0.456063	0.20763	9.48429	-1.02829	2.53e-17	Down	0.258714	1.54538	0.426252
PYU1_T009016	14.6796	19.9057	5.61316	2.03045	6.436	-2.40944	3.86e-05	Down	3.22434	1.6298	0.105932
PYU1_T004922	0.0303523	0.00290233	0.0364067	0.012362	5.74493	7.84496	1.92e-36	Up	0.154404	3.40603	0.0102109
PYU1_T005058	0.226814	0.195264	0.0398533	0	0.933335	2.06413	6.53e-06	Up	0.047952	3.63038	0.235558
PYU1_T001624	0	0.005098	0.012354	0	0.670592	7.36035	2.29e-07	Up	0.155071	5.38585	0.00243053
