# Supplementary material for: Specific interaction of an RNA-binding protein with the 3′-UTR of its target mRNA is critical to oomycete sexual reproduction
Source: PLoS Pathog. 2021 Oct 14;17(10):e1010001. doi: 10.1371/journal.ppat.1010001 (PMC8547697; doi:10.1371/journal.ppat.1010001)
Supplement: S3 Table — (XLSX) [file ppat.1010001.s012.xlsx]

## Sheet: Table S3
S3 Table. Primers and sgRNAs used in this study
ID	Sequence (5’-3’)	Application
PuM90-sgRNA1-F	CTAGCTAGCTCGTCTCTGATGAGTCCGTGA	Amplifying sgRNAs for PuM90 knockout
PuM90-sgRNA1-R	CTAGGGTCTCGAAACAAGTTCTTGGGAAATCGTCTGACGAGCTTACTCGT
PuM90-sgRNA2-F	CTAGCTAGCGCTTCACTGATGAGTCCGTGA
PuM90-sgRNA2-R	CTAGGGTCTCGAAACGATCGGTTCTTGCAGCTTCAGACGAGCTTACTCGT
PuM90-Flank-F1	GATAAGCTTGATATCGAATTCACTCGAATATCATCCCCTGT	Amplifying PuM90 5'- and 3'-flanking sequences for gene knockout
PuM90-Flank-R1	GTGAGTTCAGGCTTTTTCATTGAACCTTGTCAATCAAGGA
PuM90-Flank-F2	TCCGAGGGCAAAGGAATAGAATCTTGAACCGATGTGCGC
PuM90-Flank-R2	GCTCTAGAACTAGTGGATCCACTCGTCGTGACAGTGCCTA
F1 (Fig 2A)	GGATGAGAATTGAAGACCAC	Screening of PuM90 knockout transformants (F2/R2 in Fig 2A and Fig 2B are the same)
R1 (Fig 2A)	GAGGATACATAACCAAGTTC
F2 (Fig 2A)	CAACTGTCATTCCGATAGTG
R2 (Fig 2A)	GTAGTGTATTGACCGATTCC
F3 (Fig 2A)	TATGTCCTGCGGGTAAATAG
R3 (Fig 2A)	ATTGACTTGGAAGACGAAGG
hph-sgRNA1-F	CTAGCTAGCCGGAATCTGATGAGTCCGTGA	Amplifying sgRNAs for PuM90 complementation, PuFLP complementation, mutation of Puf domain region in PuM90, and mutation of PuFLP 3'BS
hph-sgRNA1-R	CTAGGGTCTCGAAACATGTCAAGCACTTCCGGAATGACGAGCTTACTCGT
hph-sgRNA2-F	CTAGCTAGCTTGTCCCTGATGAGTCCGTGA
hph-sgRNA2-R	CTAGGGTCTCGAAACCTGTTATGCGGCCATTGTCCGACGAGCTTACTCGT
Com-PuM90-F1	GATAAGCTTGATATCGAATTCACTCGAATATCATCCCCTGT	Amplifying PuM90 sequence for gene complementation
Com-PuM90-R1	AATGCGGCGGATCGGTTCTTGCAGCTTCACACGAGT
Com-PuM90-F2	ACTCGTGTGAAGCTGCAAGAACCGATCCGCCGCATT
Com-PuM90-R2	GTGGAGGCGAAGTTCTTGGGAAATCGTCTTGAAT
Com-PuM90-F3	ATTCAAGACGATTTCCCAAGAACTTCGCCTCCAC
Com-PuM90-R3	GCTCTAGAACTAGTGGATCCACTCGTCGTGACAGTGCCTA
F2 (Fig 2B)	CAACTGTCATTCCGATAGTG	Screening of PuM90 complementation transformants (F2/R2 in Fig 2A and Fig 2B are the same)
R2 (Fig 2B)	GTAGTGTATTGACCGATTCC
F3 (Fig 2B)	CAACTGTCATTCCGATAGTG
R3 (Fig 2B)	CGCACTTGGCTTCATTATCT
F4 (Fig 2B)	ACACTCAGCAGAAGCATTAG
R4 (Fig 2B)	TGGAAGACGAAGGTGACTAT
Mut-PuM90-F1	GATAAGCTTGATATCGAATTCACTCGAATATCATCCCCTGT	Amplifying PuM90 sequence for Puf domain mutation
Mut-PuM90-R1	GCCGCTTTGATCCCGAGCAAACAAAAGCAAATGGCCCTTG
Mut-PuM90-F2	TTGCTCGGGATCAAAGCGGC
Mut-PuM90-R2	TTAATAACTCGCAGCGAGCT
Mut-PuM90-F3	AGCTCGCTGCGAGTTATTAAAATCTTGAACCGATGTGCGC
Mut-PuM90-R3	CGCTCTAGAACTAGTGGATCCACTCGTCGTGACAGTGCCTA
PuFLP-sgRNA1-F	CTAGCTAGCCAATACCTGATGAGTCCGTGA	Amplifying sgRNA for PuFLP knockout
PuFLP-sgRNA1-R	CTAGGGTCTCGAAACCAGTTGGCAATAGACAATACGACGAGCTTACTCGT
PuFLP-sgRNA2-F	CTAGCTAGCTTGATACTGATGAGTCCGTGA
PuFLP-sgRNA2-R	CTAGGGTCTCGAAACGCGTGATGCTCGCATTGATAGACGAGCTTACTCGT
PuFLP-Flank-F1	GATAAGCTTGATATCGAATTCTGATGGTTCAATGACGGATA	Amplifying PuFLP 5'- and 3'-flanking sequence for gene knockout
PuFLP-Flank-R1	GTGAGTTCAGGCTTTTTCATTTTTGTGGAGACTGAGCTGT
PuFLP-Flank-F2	GTCCGAGGGCAAAGGAATAGTGCACAAGGAGCGGTACAGC
PuFLP-Flank-R2	CGCTCTAGAACTAGTGGATCCAGGTACCCACTAGCTTTTTT
Com-PuFLP-F1	GATAAGCTTGATATCGAATTCTGATGGTTCAATGACGGATA	Amplifying PuFLP sequence for gene complementation
Com-PuFLP-R1	ACGTGCACGCCCAGAGCTGACAGTACACAATACGCACCTT
Com-PuFLP-F2	AAGGTGCGTATTGTGTACTGTCAGCTCTGGGCGTGCACGT
Com-PuFLP-R2	ACGCGCGTCGTCACAGAATCTGGCGTGATGCTCGCATTGA
Com-PuFLP-F3	TCAATGCGAGCATCACGCCAGATTCTGTGACGACGCGCGT
Com-PuFLP-R3	CGCTCTAGAACTAGTGGATCCAGGTACCCACTAGCTTTTTT
PuFLP-3’BSmu-F1	GATAAGCTTGATATCGAATTCTGATGGTTCAATGACGGATA	Amplifying PuFLP sequence for 3’BS mutation
PuFLP-3’BSmu-R1	ACGTGCACGCCCAGAGCTGACAGTACACAATACGCACCTT
PuFLP-3’BSmu-F2	AAGGTGCGTATTGTGTACTGTCAGCTCTGGGCGTGCACGT
PuFLP-3’BSmu-R2	ACGCGCGTCGTCACAGAATCTGGCGTGATGCTCGCATTGA
PuFLP-3’BSmu-F3	TCAATGCGAGCATCACGCCAGATTCTGTGACGACGCGCGT
PuFLP-3’BSmu-R3	AAAAAACATCGACTGTAGTGTGTGTTAGTATCCTTCACAC
PuFLP-3’BSmu-F4	GTGTGAAGGATACTAACACACACTACAGTCGATGTTTTTT
PuFLP-3’BSmu-R4	CGCTCTAGAACTAGTGGATCCAGGTACCCACTAGCTTTTTT
PuFLP-F1 (S9 Fig)	ACCACAGACACCTTTCCAAG	Screening of transformants of PuFLP knockout, PuFLP complementation, and PuFLP 3'BS mutation
PuFLP-R1 (S9 Fig)	GTAGTGTATTGACCGATTCC
PuFLP-F2 (S9 Fig)	TATGTCCTGCGGGTAAATAG
PuFLP-R2 (S9 Fig)	CTCATTGCTGCCTTTTACAG
PuFLP-F3 (S9 Fig)	ACCACAGACACCTTTCCAAG
PuFLP-R3 (S9 Fig)	CTAATCGCAGTTTGTGGTTG
PuFLP-F4 (S9 Fig)	ACCATTACCACCGTCACTTG
PuFLP-R4 (S9 Fig)	CTCATTGCTGCCTTTTACAG
PYU1_T006554-sgRNA1-F	CTAGCTAGC CATCATCTGATGAGTCCGTGA	Amplifying sgRNA for PYU1_T006554 knockout
PYU1_T006554-sgRNA1-R	CTAGGGTCTCGAAACTCGTTGCCCTTGGTCATCATGACGAGCTTACTCGT
PYU1_T006554-sgRNA2-F	CTAGCTAGC CCCTCGCTGATGAGTCCGTGA
PYU1_T006554-sgRNA2-R	CTAGGGTCTCGAAACAGGTCTGGTTCTCGCCCTCGGACGAGCTTACTCGT
PYU1_T006554-Flank-F1	GATAAGCTTGATATCGAATTCCAGATAAACGTACTGTACAC	Amplifying PYU1_T006554 5'- and 3'-flanking sequence for gene knockout
PYU1_T006554-Flank-R1	GTGAGTTCAGGCTTTTTCATTCCGACTTCTTCTCTGGAGG
PYU1_T006554-Flank-F2	GTCCGAGGGCAAAGGAATAGGGTAATTACGTCAGTTAGAA
PYU1_T006554-Flank-R2	CGCTCTAGAACTAGTGGATCCGCGTACCTCTTCCTCAGTTC
PYU1_T006554-F1 (S6A Fig)	ACATAGAATACCGCCTTTCC	Screening of PYU1_T006554 gene knockout transformants
PYU1_T006554-R1 (S6A Fig)	TCTTGGCTTCGTTCTTGCTT
PYU1_T006554-F2 (S6A Fig)	CAAAGTACAACGAGCAGTAC
PYU1_T006554-R2 (S6A Fig)	GCGATTGAAGGCAAGGTGTT
PYU1_T006554-F3 (S6A Fig)	ACATAGAATACCGCCTTTCC
PYU1_T006554-R3 (S6A Fig)	GTAGTGTATTGACCGATTCC
PYU1_T006554-F4 (S6A Fig)	TATGTCCTGCGGGTAAATAG
PYU1_T006554-R4 (S6A Fig)	GCGATTGAAGGCAAGGTGTT
PuFLP-GFP -F	CTCGAGGTCGACGGTATCGATATGAGCGTAGACCAAGTGAA	PTOR::PuFLP-GFP construction
PuFLP-GFP -R	GCCCTTGCTCACCATATCGATATCCTCATTGTTGGCATCTA
PYU1_T003505-GFP -F	CTCGAGGTCGACGGTATCGATATGGCGCCTCCTTTACCCGG	PTOR::PYU1_T003505-GFP construction
PYU1_T003505-GFP -R	GCCCTTGCTCACCATATCGATTAGGCTAAAAGCGAGGACTT
PuM90-RBD-GST-F	GGATCCCCAGGAATTCCCGGGATGATGCCTGGGCACTCGTA	pGEX-4T-2::PuM90-RBD or PuM90-RBDAAA construction
PuM90-RBD-GST-R	GGCCGCTCGAGTCGACCCGGGTTAATAACTCGCAGCGAGCT
Actin-F	AGCACTTGGGTATCATGGTC	Amplifying P. ultimum actin for transformant screening (positive control)
Actin-R	ATCACGTTACCATCAGGGAG
PuACTA-qRT-F	GACAACGGTTCCGGTATGTG	qRT-PCR: P. ultimum actin gene
PuACTA-qRT-R	CCCACAATCGATGGGAACAC
GmCYP2-qRT-F	CGGGACCAGTGTGCTTCTTCA	qRT-PCR: Glycine max actin gene
GmCYP2-qRT-R	CCCCTCCACTACAAAGGCTCG
PuFLP-qRT-F	TGAGCGTAGACCAAGTGAAC	qRT-PCR: PuFLP gene
PuFLP-qRT-R	AGCAAGTGACGGTGGTAATG
PYU1_T003505-qRT-F	TAGTTGTATGGGGTTTTCGG	qRT-PCR: PYU1_T003505 gene
PYU1_T003505-qRT-R	AAACTGCCACGGAACAAACT
PYU1_T006554-qRT-F	ATGCTTTTCTCGTATGCGAC	qRT-PCR: PYU1_T006554 gene
PYU1_T006554-qRT-R	TACTGCTCGTTGTACTTTGC
PuM90-qRT-F	ATCGAAGCCAGGAATGCAAC	qRT-PCR: PuM90 gene
PuM90-qRT-R	CAACGATCGTCGCTGTCTAC
PuM90-sgRNA1	AGACGATTTCCCAAGAACTT	Two sgRNA sequences in PuM90 for CRISPR/Cas9 editing
PuM90-sgRNA2	TGAAGCTGCAAGAACCGATC
hph-sgRNA1	ATTCCGGAAGTGCTTGACAT	Two sgRNA sequences in hph for CRISPR/Cas9 editing
hph-sgRNA2	GGACAATGGCCGCATAACAG
PuFLP-sgRNA1	GTATTGTCTATTGCCAACTG	Two sgRNA sequences in PuFLP for CRISPR/Cas9 editing
PuFLP-sgRNA2	TATCAATGCGAGCATCACGC
PYU1_T006554-sgRNA1	ATGATGACCAAGGGCAACGA	Two sgRNA sequences in PYU1_T006554 for CRISPR/Cas9 editing
PYU1_T006554-sgRNA2	CGAGGGCGAGAACCAGACCT
